# Supplementary material for: Modulating gene regulation function by chemically controlled transcription factor clustering
Source: Nat Commun. 2022 May 13;13:2663. doi: 10.1038/s41467-022-30397-2 (PMC9106659; doi:10.1038/s41467-022-30397-2)
Supplement: Supplementary file 7 — Source Data [file 41467_2022_30397_MOESM7_ESM.xlsx]

## Sheet: Figure 1d
		Rapamycin (nM)	Cell number	Number of cells with detectable TF clusters	Fraction of cells with detectable TF clusters
		0	85	43	0.505882
		0.05	84	37	0.440476
		0.1	79	31	0.392405
		0.3	90	45	0.5
		0.5	80	37	0.4625
		0.7	117	67	0.57265
		1	108	62	0.574074
		3	83	47	0.566265
		5	84	62	0.738095
		7	70	38	0.542857
		10	82	50	0.609756
		30	85	51	0.6
		50	93	67	0.72043
		70	92	71	0.771739
		100	86	59	0.686047
		300	91	63	0.692308
		500	84	59	0.702381
		700	93	67	0.72043
		1000	82	53	0.646341

## Sheet: Figure 1e & S.Fig 1b
Rapamycin (nM)	Mean cluster number	GFP average intensity (a.u.)
0	1	446.818
0	11	818.616
0	15	408.537
0	2	480.803
0	5	286.138
0	3	256.59
0	1	405.035
0	4	366.125
0	13	560.498
0	8	514.529
0	6	941.41
0	3	938.443
0	2	430.977
0	1	500.607
0	3	549.747
0	3	514.078
0	1	521.983
0	4	534.974
0	5	427.033
0	4	437.993
0	1	159.54
0	4	337.252
0	2	357.058
0	12	815.883
0	2	478.992
0	2	428.647
0	2	417.732
0	10	563.671
0	4	610.316
0	1	354.302
0	2	370.757
0	14	403.195
0	5	453.583
0	2	421.126
0	1	347.067
0	3	201.385
0	3	202.608
0	2	207.392
0	1	273.781
0	2	697.602
0	1	348.573
0	3	280.087
0	2	228.817
0.05	1	438.083
0.05	1	600.911
0.05	5	492.916
0.05	8	653.221
0.05	6	753.513
0.05	1	330.137
0.05	1	281.783
0.05	1	274.181
0.05	1	289.705
0.05	3	350.185
0.05	5	339.167
0.05	3	460.821
0.05	4	513.742
0.05	3	599.679
0.05	1	235.068
0.05	1	209.402
0.05	1	290.547
0.05	8	446.681
0.05	5	203.657
0.05	3	208.424
0.05	2	291.227
0.05	3	186.973
0.05	3	326.218
0.05	20	1023.6
0.05	2	537.399
0.05	5	509.636
0.05	1	301.338
0.05	1	371.043
0.05	2	236.714
0.05	4	337.452
0.05	1	207.994
0.05	5	346.528
0.05	2	252.39
0.05	3	258.401
0.05	6	239.315
0.05	2	350.58
0.05	4	351.938
0.1	1	319.576
0.1	2	374.155
0.1	3	412.513
0.1	1	231.511
0.1	9	350.337
0.1	3	329.448
0.1	2	303.594
0.1	2	334.442
0.1	6	486.084
0.1	5	402.858
0.1	3	340.166
0.1	2	335.729
0.1	1	170.717
0.1	3	365.582
0.1	1	177.474
0.1	1	299.481
0.1	1	246.577
0.1	1	348.875
0.1	3	338.479
0.1	3	472.52
0.1	1	184.267
0.1	4	288.385
0.1	8	499.65
0.1	8	580.97
0.1	2	562.577
0.1	1	453.946
0.1	1	528.842
0.1	2	211.462
0.1	1	231.37
0.1	1	257.354
0.1	3	241.358
0.3	5	500.334
0.3	2	334.235
0.3	6	328.363
0.3	1	271.448
0.3	1	179.096
0.3	7	467.067
0.3	2	240.146
0.3	1	285.799
0.3	1	286.102
0.3	1	276.816
0.3	1	221.846
0.3	6	521.315
0.3	1	247.709
0.3	1	233.315
0.3	6	352.521
0.3	3	671.847
0.3	1	212.995
0.3	1	243.984
0.3	1	223.659
0.3	4	338.124
0.3	6	762.492
0.3	1	546.433
0.3	2	242.656
0.3	1	305.128
0.3	2	576.373
0.3	3	547.87
0.3	2	237.821
0.3	5	519.016
0.3	9	397.538
0.3	1	578.621
0.3	1	260.375
0.3	2	193.474
0.3	1	253.401
0.3	3	288.69
0.3	3	264.287
0.3	5	210.693
0.3	10	584.197
0.3	7	513.936
0.3	4	654.67
0.3	1	240.447
0.3	3	690.337
0.3	6	705.815
0.3	2	684.469
0.3	7	512.531
0.3	6	526.818
0.5	1	298.848
0.5	1	397.424
0.5	3	436.147
0.5	8	714.639
0.5	2	233.108
0.5	3	277.351
0.5	3	292.295
0.5	5	711.346
0.5	2	269.603
0.5	6	305.002
0.5	7	766.305
0.5	8	709.935
0.5	1	286.273
0.5	2	377.361
0.5	7	255.68
0.5	15	524.701
0.5	1	334.187
0.5	5	414.093
0.5	2	398.564
0.5	1	254.184
0.5	1	198.965
0.5	3	315.583
0.5	1	208.745
0.5	4	708.921
0.5	1	468.783
0.5	9	642.961
0.5	1	483.213
0.5	1	247.692
0.5	1	312.125
0.5	1	337.293
0.5	4	431.744
0.5	3	525.624
0.5	1	255.909
0.5	4	756.419
0.5	4	843.822
0.5	5	411.954
0.5	1	260.408
0.7	1	686.403
0.7	1	528.977
0.7	2	215.078
0.7	1	257.09
0.7	1	291.088
0.7	2	368.077
0.7	8	615.579
0.7	7	578.608
0.7	5	240.477
0.7	6	296.691
0.7	1	292
0.7	4	356.35
0.7	2	421.983
0.7	1	277.82
0.7	3	375.239
0.7	2	230.19
0.7	3	526.102
0.7	1	662.239
0.7	5	761.777
0.7	4	514.813
0.7	1	555.89
0.7	3	548.377
0.7	1	220.487
0.7	1	283.156
0.7	3	324.808
0.7	4	256.766
0.7	9	248.577
0.7	1	247.282
0.7	3	313.148
0.7	19	534.939
0.7	8	349.076
0.7	19	493.585
0.7	1	393.018
0.7	2	441.585
0.7	2	235.211
0.7	1	226.85
0.7	3	239.46
0.7	2	314.423
0.7	6	281.387
0.7	9	283.509
0.7	12	228.806
0.7	4	595.565
0.7	2	521.346
0.7	3	496.772
0.7	4	327.136
0.7	3	607.02
0.7	5	539.24
0.7	1	422.829
0.7	2	257.954
0.7	2	183.215
0.7	6	485.521
0.7	4	759.751
0.7	1	189.808
0.7	3	549.183
0.7	1	216.165
0.7	2	502.863
0.7	4	298.307
0.7	1	192.355
0.7	3	226.618
0.7	2	258.33
0.7	1	792.21
0.7	5	323.44
0.7	5	408.717
0.7	6	568.863
0.7	1	332.681
0.7	1	229.25
0.7	3	336.584
1	1	196.565
1	1	215.196
1	1	386.061
1	1	892.355
1	4	865.538
1	1	325.734
1	3	388.192
1	1	177.573
1	5	396.804
1	5	735.013
1	3	316.203
1	10	709.051
1	1	457.091
1	2	392.863
1	8	288.692
1	8	707.671
1	1	266.25
1	5	733.248
1	5	298.458
1	15	447.412
1	1	246.738
1	6	552.521
1	6	527.558
1	1	269.18
1	1	288.761
1	16	258.41
1	15	441.684
1	11	532.268
1	3	525.139
1	6	594.343
1	2	273.372
1	3	240.46
1	8	323.057
1	6	314.397
1	9	331.464
1	10	407.614
1	2	372.257
1	2	192.158
1	2	305.954
1	1	254.945
1	1	205.412
1	2	652.622
1	2	580.497
1	1	332.656
1	5	224.187
1	3	222.386
1	1	378.449
1	1	276.572
1	1	223.879
1	1	410.25
1	5	615.809
1	4	564.989
1	1	652.709
1	3	295.483
1	6	336.091
1	8	731.415
1	4	488.8
1	1	262.45
1	9	634.015
1	1	465.525
1	1	417.999
1	1	237.893
3	7	304.438
3	1	267.017
3	8	417.622
3	8	356.261
3	1	180.291
3	11	407.333
3	1	349.556
3	1	525.495
3	7	549.453
3	1	220.315
3	2	191.739
3	4	454.724
3	3	224.707
3	2	239.57
3	7	323.244
3	13	479.294
3	1	201.144
3	3	239.45
3	2	221.153
3	11	571.137
3	7	437.206
3	17	544.077
3	18	389.111
3	2	226.963
3	2	252.744
3	1	316.981
3	1	248.039
3	4	378.683
3	11	635.588
3	1	268.929
3	2	221.114
3	1	172.246
3	1	568.769
3	10	341.394
3	1	271.804
3	2	286.109
3	7	762.979
3	4	775.778
3	1	355.514
3	12	311.587
3	2	351.627
3	3	297.163
3	1	487.222
3	2	362.744
3	3	308.145
3	2	310.32
3	8	194.663
5	3	196.706
5	8	303.922
5	8	286.839
5	2	166.427
5	2	385.82
5	3	534.564
5	9	591.687
5	11	473.715
5	2	262.279
5	5	1247.21
5	2	337.548
5	2	179.757
5	2	348.733
5	10	306.482
5	4	216.211
5	20	593.408
5	9	496.403
5	1	329.293
5	3	358.573
5	5	213.349
5	5	320.868
5	9	497.692
5	1	174.738
5	12	362.481
5	12	282.947
5	6	404.405
5	6	320.973
5	4	330.788
5	9	270.361
5	2	257.18
5	3	223.567
5	4	272.853
5	2	262.609
5	7	440.545
5	5	315.104
5	1	249.905
5	7	414.795
5	2	231.815
5	1	366.895
5	1	227.725
5	3	368.271
5	17	689.324
5	7	286.796
5	4	720.078
5	1	260.191
5	1	603.654
5	1	603.654
5	4	416.012
5	3	388.504
5	5	252.67
5	1	170.867
5	24	559.823
5	1	292.045
5	18	500.948
5	21	515.64
5	11	586.553
5	12	560.253
5	11	577.205
5	9	306.607
5	9	279.311
5	6	236.305
5	12	212.97
7	2	182.615
7	2	321.757
7	11	236.246
7	12	288.069
7	2	182.368
7	1	282.945
7	11	245.165
7	9	297.821
7	8	248.793
7	4	247.465
7	8	343.584
7	1	166.868
7	15	361.511
7	4	467.57
7	21	285.087
7	4	416.601
7	5	606.129
7	5	626.318
7	2	269.632
7	1	281.475
7	2	198.629
7	4	425.479
7	1	364.367
7	4	261.539
7	9	491.464
7	9	517.764
7	11	558.009
7	8	301.646
7	5	213.289
7	1	210.412
7	1	238.445
7	10	464.511
7	11	423.451
7	9	701.933
7	1	291.378
7	9	459.133
7	6	231.893
7	3	270.516
10	3	409.435
10	9	198.008
10	14	230.879
10	6	380.873
10	1	199.384
10	5	343.165
10	3	165.762
10	2	289.158
10	3	230.076
10	6	562.341
10	15	318.915
10	7	248.594
10	13	667.922
10	16	653.851
10	5	548.329
10	5	467.979
10	1	254.559
10	3	221.177
10	5	342.649
10	3	340.564
10	10	270.14
10	3	182.98
10	2	252.62
10	6	286.868
10	1	232.014
10	2	222.729
10	2	428.896
10	1	274.807
10	2	250.623
10	8	270.287
10	2	356.378
10	1	195.035
10	1	252.56
10	4	320.575
10	6	231.385
10	3	334.864
10	5	233.968
10	4	226.995
10	17	310.8
10	3	183.219
10	1	246.062
10	1	181.769
10	10	287.919
10	2	284.405
10	9	263.141
10	20	596.19
10	3	654.059
10	10	631.65
10	1	498.623
10	1	501.804
30	14	336.718
30	5	260.319
30	2	283.018
30	1	332.105
30	5	262.88
30	5	420.842
30	13	526.402
30	2	366.51
30	2	289.19
30	9	328.141
30	8	438.271
30	7	315.61
30	3	270.649
30	16	372.103
30	3	214.104
30	3	185.278
30	17	363.394
30	6	232.635
30	17	363.394
30	2	253.024
30	5	220.614
30	1	208.385
30	1	206.303
30	1	200.69
30	9	709.874
30	1	521.482
30	1	275.915
30	2	327.776
30	10	568.2
30	2	207.452
30	11	578.951
30	1	381.505
30	3	331.447
30	8	339.801
30	1	264.619
30	1	246.717
30	8	336.58
30	18	310.316
30	2	474.983
30	4	464.713
30	7	232.055
30	2	231.774
30	1	206.784
30	6	509.657
30	1	268.418
30	8	227.952
30	19	497.637
30	3	219.249
30	7	441.984
30	17	565.029
30	6	290.905
50	7	476.796
50	15	428.587
50	11	358.755
50	1	471.971
50	3	278.801
50	8	639.731
50	6	716.261
50	3	687.546
50	1	237.264
50	3	325.399
50	6	231.443
50	3	235.396
50	2	242.253
50	12	681.16
50	12	665.032
50	17	556.644
50	17	519.621
50	5	706.564
50	6	312.51
50	4	679.879
50	5	387.686
50	5	433.414
50	2	178.903
50	2	254.428
50	5	418.286
50	1	183.495
50	5	196.025
50	18	294.63
50	4	477.896
50	14	603.116
50	1	277.159
50	12	755.88
50	9	384.219
50	19	608.571
50	9	537.905
50	2	185.754
50	11	238.918
50	14	210.548
50	15	191.82
50	2	309.938
50	2	636.783
50	1	151.744
50	2	211.134
50	6	672.011
50	4	700.921
50	7	1082.05
50	2	214.414
50	1	210.724
50	17	493.741
50	12	525.44
50	6	896.63
50	4	210.832
50	3	414.977
50	7	352.072
50	16	522.012
50	2	188.691
50	2	167.386
50	3	281.3
50	1	199.117
50	1	237.413
50	5	918.409
50	10	510.126
50	4	811.274
50	14	275.295
50	4	217.509
50	7	302.814
50	10	238.633
70	6	713.126
70	17	406.991
70	7	260.904
70	8	240.177
70	22	356.318
70	4	228.762
70	4	567.539
70	1	210.916
70	15	758.272
70	2	238.777
70	1	185.366
70	1	278.98
70	1	177.196
70	2	356.668
70	1	360.124
70	1	170.57
70	4	735.432
70	9	400.043
70	16	504.022
70	4	461.658
70	11	340.703
70	4	687.377
70	13	334.503
70	1	315.891
70	1	245.485
70	1	334.001
70	1	202.026
70	14	399.425
70	5	171.494
70	4	259.658
70	2	270.813
70	2	264.762
70	17	601.033
70	11	471.653
70	6	328.291
70	3	321.572
70	2	302.127
70	1	315.567
70	2	240.491
70	1	183.509
70	10	356.238
70	16	353.019
70	16	321.147
70	10	510.397
70	11	707.501
70	1	194.313
70	8	301.48
70	1	166.153
70	2	333.829
70	8	279.205
70	7	277.492
70	3	367.269
70	1	182.415
70	7	504.828
70	13	331.195
70	7	396.51
70	8	401.691
70	18	775.837
70	9	326.714
70	16	389.511
70	4	173.424
70	16	386.351
70	14	405.295
70	4	477.257
70	9	488.215
70	1	166.286
70	6	214.098
70	9	313.161
70	2	289.096
70	18	197.054
70	1	235.702
100	1	392.629
100	20	923.808
100	1	333.529
100	2	310.764
100	3	235.751
100	2	225.8
100	5	357.288
100	5	239.226
100	19	207.903
100	8	227.125
100	16	315.381
100	8	611.246
100	1	186.367
100	3	163.735
100	4	558.216
100	6	295.059
100	11	263.262
100	1	265.082
100	8	248.233
100	4	293.626
100	8	417.323
100	3	471.056
100	9	411.921
100	3	391.522
100	12	251.047
100	7	854.602
100	2	675.631
100	13	287.351
100	5	536.969
100	5	590.82
100	6	553.257
100	1	229.653
100	11	299.052
100	2	820.325
100	2	819.322
100	5	285.682
100	8	291.472
100	2	305.994
100	11	249.971
100	7	294.832
100	8	319.457
100	1	237.163
100	7	420.119
100	2	185.95
100	4	226.242
100	5	432.792
100	6	302.2
100	2	390.395
100	6	307.943
100	15	627.332
100	10	297.532
100	1	202.375
100	7	238.127
100	1	258.876
100	10	591.835
100	10	433.412
100	17	244.22
100	1	365.474
100	7	293.693
300	2	272.816
300	1	226.158
300	1	162.578
300	15	493.223
300	1	188.373
300	1	199.82
300	5	229.517
300	4	375.586
300	9	221.871
300	12	220.752
300	1	203.507
300	13	533.804
300	20	526.649
300	19	488.332
300	4	341.008
300	16	463.379
300	8	428.551
300	5	636.096
300	11	499.595
300	9	474.148
300	6	402
300	4	239.722
300	2	218.792
300	3	184.939
300	3	226.5
300	20	800.63
300	9	244.066
300	2	252.902
300	2	385.319
300	1	246.356
300	1	195.705
300	17	531.928
300	2	319.092
300	1	200.136
300	10	427.077
300	8	199.688
300	11	227.745
300	14	226.746
300	22	437.916
300	9	211.612
300	2	473.31
300	7	465.317
300	4	298.896
300	5	320.692
300	7	507.632
300	2	182.43
300	18	319.26
300	21	525.49
300	9	322.517
300	8	336.942
300	5	344.291
300	1	354.369
300	12	275.504
300	14	448.711
300	4	259.448
300	4	651.582
300	5	378.33
300	15	316.079
300	3	670.173
300	7	681.632
300	13	527.33
300	13	189.542
300	11	535.556
500	16	557.457
500	2	218.235
500	1	225.857
500	1	223.382
500	1	510.149
500	3	488.724
500	16	715.958
500	5	586.281
500	12	223.915
500	7	293.125
500	2	153.158
500	9	343.328
500	11	404.276
500	2	402.063
500	8	298.986
500	6	211.556
500	17	307.592
500	1	243.083
500	1	206.519
500	1	206.431
500	17	493.721
500	1	204.002
500	4	290.446
500	1	178.935
500	2	279.072
500	10	343.449
500	3	213.418
500	4	493.452
500	4	922.015
500	13	427.574
500	2	193.988
500	2	253.348
500	5	336.282
500	5	336.282
500	15	452.119
500	1	232.656
500	9	572.127
500	1	193.072
500	6	168.847
500	8	468.901
500	1	238.552
500	1	358.31
500	2	756.233
500	4	611.597
500	1	283
500	9	230.346
500	9	598.81
500	7	245.466
500	4	228.771
500	11	419.745
500	11	262.656
500	8	345.318
500	5	459.344
500	6	330.698
500	3	210.02
500	18	947.443
500	6	404.166
500	7	407.738
500	11	559.438
700	4	258.967
700	2	169.055
700	2	253.418
700	5	230.539
700	2	178.847
700	3	231.166
700	9	246.924
700	4	349.699
700	3	290.097
700	9	240.024
700	11	276.079
700	10	246.001
700	1	198.532
700	11	440.56
700	1	415.806
700	8	263.424
700	3	407.851
700	9	253.488
700	5	428.669
700	2	214.719
700	3	501.767
700	8	216.881
700	3	190.239
700	1	167.22
700	9	494.336
700	12	441.181
700	14	295.551
700	14	315.367
700	15	256.449
700	2	238.521
700	11	416.811
700	8	413.572
700	13	261.552
700	17	473.858
700	8	295.279
700	7	584.801
700	5	589.372
700	16	685.15
700	16	623.382
700	12	295.079
700	14	333.809
700	12	160.953
700	9	510.349
700	10	617.764
700	1	247.424
700	6	433.999
700	6	469.144
700	15	369.056
700	2	348.055
700	10	368.264
700	3	342.763
700	10	290.093
700	10	260.889
700	7	361.323
700	5	277.407
700	17	711.414
700	6	391.877
700	1	296.231
700	6	308.753
700	3	235.076
700	22	363.758
700	3	357.711
700	4	167.938
700	2	202.458
700	8	287.214
700	9	379.486
700	13	425.309
1000	20	630.628
1000	4	281.58
1000	2	172.557
1000	11	262.771
1000	3	190.611
1000	1	179.821
1000	12	427.575
1000	4	553.385
1000	10	505.222
1000	11	505.497
1000	8	236.556
1000	11	505.497
1000	9	256.64
1000	8	607.315
1000	14	635.904
1000	14	635.904
1000	7	340.096
1000	6	415.295
1000	17	898.679
1000	15	713.46
1000	7	460.69
1000	14	245.27
1000	6	294.176
1000	6	547.356
1000	1	340.234
1000	1	344.835
1000	1	300.897
1000	3	343.332
1000	9	284.732
1000	7	484.574
1000	4	190.498
1000	4	367.336
1000	17	404.419
1000	1	187.543
1000	12	474.494
1000	10	602.745
1000	1	167.869
1000	8	388.658
1000	1	175.55
1000	3	295.318
1000	3	311.169
1000	2	303.661
1000	8	1031.12
1000	2	345.112
1000	2	162.948
1000	10	461.124
1000	17	691.663
1000	14	438.978
1000	17	631.139
1000	1	351.11
1000	3	349.459
1000	9	214.925
1000	1	290.088

## Sheet: Figure 1f & S.Fig 1c
Rapamycin (nM)	Mean cluster diameter (um)	GFP average intensity (a.u.)
0	1.55888	446.818
0	0.38972	818.616
0	0.38972	818.616
0	0.38972	818.616
0	0.38972	818.616
0	0.38972	818.616
0	0.38972	818.616
0	0.38972	818.616
0	0.38972	818.616
0	0.38972	818.616
0	0.38972	818.616
0	0.38972	818.616
0	0.38972	408.537
0	0.779439	408.537
0	0.38972	408.537
0	0.38972	408.537
0	0.38972	408.537
0	0.38972	408.537
0	0.38972	408.537
0	0.38972	408.537
0	0.38972	408.537
0	0.38972	408.537
0	0.38972	408.537
0	0.38972	408.537
0	0.38972	408.537
0	0.38972	408.537
0	0.38972	408.537
0	0.779439	480.803
0	0.649533	480.803
0	0.38972	286.138
0	0.38972	286.138
0	0.38972	286.138
0	0.519626	286.138
0	0.519626	286.138
0	0.38972	256.59
0	0.38972	256.59
0	0.38972	256.59
0	0.519626	405.035
0	0.38972	366.125
0	0.38972	366.125
0	0.38972	366.125
0	0.38972	366.125
0	0.38972	560.498
0	0.519626	560.498
0	0.38972	560.498
0	0.38972	560.498
0	0.38972	560.498
0	0.38972	560.498
0	0.38972	560.498
0	0.38972	560.498
0	0.38972	560.498
0	0.38972	560.498
0	0.38972	560.498
0	0.38972	560.498
0	0.38972	560.498
0	0.519626	514.529
0	0.38972	514.529
0	0.38972	514.529
0	0.38972	514.529
0	0.38972	514.529
0	0.38972	514.529
0	0.38972	514.529
0	0.38972	514.529
0	0.38972	941.41
0	0.38972	941.41
0	0.38972	941.41
0	0.38972	941.41
0	0.38972	941.41
0	0.38972	941.41
0	0.38972	938.443
0	0.38972	938.443
0	0.38972	938.443
0	0.38972	430.977
0	0.38972	430.977
0	0.38972	500.607
0	0.38972	549.747
0	0.38972	549.747
0	0.38972	549.747
0	0.38972	514.078
0	0.38972	514.078
0	0.38972	514.078
0	0.519626	521.983
0	0.38972	534.974
0	0.649533	534.974
0	0.38972	534.974
0	0.909346	534.974
0	0.38972	427.033
0	0.38972	427.033
0	0.519626	427.033
0	0.38972	427.033
0	0.38972	427.033
0	0.38972	437.993
0	0.38972	437.993
0	0.38972	437.993
0	0.38972	437.993
0	0.38972	159.54
0	0.38972	337.252
0	0.38972	337.252
0	0.38972	337.252
0	0.519626	337.252
0	0.38972	357.058
0	0.38972	357.058
0	0.38972	815.883
0	0.38972	815.883
0	0.38972	815.883
0	0.38972	815.883
0	0.38972	815.883
0	0.38972	815.883
0	0.38972	815.883
0	0.38972	815.883
0	0.519626	815.883
0	0.519626	815.883
0	0.38972	815.883
0	0.519626	815.883
0	0.38972	478.992
0	0.38972	478.992
0	0.38972	428.647
0	0.38972	428.647
0	0.38972	417.732
0	0.38972	417.732
0	0.38972	563.671
0	0.519626	563.671
0	0.38972	563.671
0	0.38972	563.671
0	0.38972	563.671
0	0.38972	563.671
0	0.38972	563.671
0	0.38972	563.671
0	0.38972	563.671
0	0.38972	563.671
0	0.38972	610.316
0	0.38972	610.316
0	0.38972	610.316
0	0.38972	610.316
0	0.519626	354.302
0	0.38972	370.757
0	0.38972	370.757
0	0.38972	403.195
0	0.38972	403.195
0	0.38972	403.195
0	0.38972	403.195
0	0.38972	403.195
0	0.38972	403.195
0	0.38972	403.195
0	0.38972	403.195
0	0.38972	403.195
0	1.03925	403.195
0	0.38972	403.195
0	0.649533	403.195
0	0.38972	403.195
0	0.38972	403.195
0	0.38972	453.583
0	0.38972	453.583
0	0.38972	453.583
0	0.38972	453.583
0	0.38972	453.583
0	0.38972	421.126
0	0.38972	421.126
0	0.38972	347.067
0	0.38972	201.385
0	0.38972	201.385
0	0.38972	201.385
0	0.38972	202.608
0	0.38972	202.608
0	0.38972	202.608
0	0.38972	207.392
0	0.38972	207.392
0	0.38972	273.781
0	0.519626	697.602
0	0.38972	697.602
0	0.38972	348.573
0	0.38972	280.087
0	0.38972	280.087
0	0.38972	280.087
0	0.38972	228.817
0	0.38972	228.817
0.05	0.38972	438.083
0.05	0.38972	600.911
0.05	0.38972	492.916
0.05	0.38972	492.916
0.05	0.38972	492.916
0.05	0.38972	492.916
0.05	0.38972	492.916
0.05	0.38972	653.221
0.05	0.649533	653.221
0.05	0.38972	653.221
0.05	0.519626	653.221
0.05	0.38972	653.221
0.05	0.38972	653.221
0.05	0.38972	653.221
0.05	0.38972	653.221
0.05	0.38972	753.513
0.05	0.38972	753.513
0.05	0.38972	753.513
0.05	0.38972	753.513
0.05	0.38972	753.513
0.05	0.38972	753.513
0.05	0.779439	330.137
0.05	0.649533	281.783
0.05	0.38972	274.181
0.05	0.38972	289.705
0.05	0.38972	350.185
0.05	0.38972	350.185
0.05	0.38972	350.185
0.05	0.38972	339.167
0.05	0.38972	339.167
0.05	0.38972	339.167
0.05	0.38972	339.167
0.05	0.38972	339.167
0.05	0.38972	460.821
0.05	0.38972	460.821
0.05	0.38972	460.821
0.05	0.38972	513.742
0.05	0.38972	513.742
0.05	0.38972	513.742
0.05	0.38972	513.742
0.05	0.38972	599.679
0.05	0.38972	599.679
0.05	0.38972	599.679
0.05	0.38972	235.068
0.05	0.38972	209.402
0.05	0.38972	290.547
0.05	0.38972	446.681
0.05	0.38972	446.681
0.05	0.38972	446.681
0.05	0.38972	446.681
0.05	0.38972	446.681
0.05	0.38972	446.681
0.05	0.38972	446.681
0.05	0.38972	446.681
0.05	0.38972	203.657
0.05	0.38972	203.657
0.05	0.38972	203.657
0.05	0.519626	203.657
0.05	0.38972	203.657
0.05	0.38972	208.424
0.05	0.38972	208.424
0.05	0.38972	208.424
0.05	0.38972	291.227
0.05	0.38972	291.227
0.05	0.38972	186.973
0.05	0.38972	186.973
0.05	0.38972	186.973
0.05	0.38972	326.218
0.05	0.38972	326.218
0.05	0.38972	326.218
0.05	0.38972	1023.6
0.05	0.38972	1023.6
0.05	0.38972	1023.6
0.05	0.38972	1023.6
0.05	0.38972	1023.6
0.05	0.38972	1023.6
0.05	0.38972	1023.6
0.05	0.38972	1023.6
0.05	0.38972	1023.6
0.05	0.38972	1023.6
0.05	0.38972	1023.6
0.05	0.38972	1023.6
0.05	0.38972	1023.6
0.05	0.38972	1023.6
0.05	0.38972	1023.6
0.05	0.38972	1023.6
0.05	0.38972	1023.6
0.05	0.38972	1023.6
0.05	0.38972	1023.6
0.05	0.38972	1023.6
0.05	0.38972	537.399
0.05	0.38972	537.399
0.05	0.519626	509.636
0.05	0.649533	509.636
0.05	0.519626	509.636
0.05	0.38972	509.636
0.05	0.38972	509.636
0.05	1.03925	301.338
0.05	0.38972	371.043
0.05	0.519626	236.714
0.05	0.649533	236.714
0.05	0.38972	337.452
0.05	0.38972	337.452
0.05	0.38972	337.452
0.05	0.38972	337.452
0.05	0.38972	207.994
0.05	0.38972	346.528
0.05	0.38972	346.528
0.05	0.38972	346.528
0.05	0.38972	346.528
0.05	0.38972	346.528
0.05	0.38972	252.39
0.05	0.38972	252.39
0.05	0.38972	258.401
0.05	0.38972	258.401
0.05	0.38972	258.401
0.05	0.38972	239.315
0.05	0.38972	239.315
0.05	0.38972	239.315
0.05	0.38972	239.315
0.05	0.38972	239.315
0.05	0.38972	239.315
0.05	0.38972	350.58
0.05	0.38972	350.58
0.05	0.38972	351.938
0.05	0.38972	351.938
0.05	0.38972	351.938
0.05	0.38972	351.938
0.1	0.38972	319.576
0.1	0.38972	374.155
0.1	0.38972	374.155
0.1	0.38972	412.513
0.1	0.38972	412.513
0.1	0.38972	412.513
0.1	0.38972	231.511
0.1	0.38972	350.337
0.1	0.38972	350.337
0.1	0.38972	350.337
0.1	0.38972	350.337
0.1	0.38972	350.337
0.1	0.38972	350.337
0.1	0.38972	350.337
0.1	0.38972	350.337
0.1	0.38972	350.337
0.1	0.519626	329.448
0.1	0.38972	329.448
0.1	0.38972	329.448
0.1	0.779439	303.594
0.1	1.03925	303.594
0.1	1.16916	334.442
0.1	0.38972	334.442
0.1	0.38972	486.084
0.1	0.38972	486.084
0.1	0.38972	486.084
0.1	0.38972	486.084
0.1	0.38972	486.084
0.1	0.38972	486.084
0.1	0.38972	402.858
0.1	0.38972	402.858
0.1	0.38972	402.858
0.1	0.38972	402.858
0.1	0.38972	402.858
0.1	0.519626	340.166
0.1	0.38972	340.166
0.1	0.38972	340.166
0.1	0.38972	335.729
0.1	0.38972	335.729
0.1	0.38972	170.717
0.1	0.779439	365.582
0.1	0.38972	365.582
0.1	0.38972	365.582
0.1	0.38972	177.474
0.1	0.38972	299.481
0.1	0.38972	246.577
0.1	0.38972	348.875
0.1	0.38972	338.479
0.1	0.38972	338.479
0.1	0.38972	338.479
0.1	0.38972	472.52
0.1	0.38972	472.52
0.1	0.38972	472.52
0.1	0.38972	184.267
0.1	0.38972	288.385
0.1	0.38972	288.385
0.1	0.38972	288.385
0.1	0.38972	288.385
0.1	0.519626	499.65
0.1	0.38972	499.65
0.1	0.38972	499.65
0.1	0.38972	499.65
0.1	0.38972	499.65
0.1	0.38972	499.65
0.1	0.38972	499.65
0.1	0.38972	499.65
0.1	0.38972	580.97
0.1	0.38972	580.97
0.1	0.38972	580.97
0.1	0.38972	580.97
0.1	0.38972	580.97
0.1	0.38972	580.97
0.1	0.38972	580.97
0.1	0.38972	580.97
0.1	0.38972	562.577
0.1	0.38972	562.577
0.1	0.38972	453.946
0.1	0.38972	528.842
0.1	0.38972	211.462
0.1	0.38972	211.462
0.1	0.38972	231.37
0.1	0.38972	257.354
0.1	0.38972	241.358
0.1	0.38972	241.358
0.1	0.38972	241.358
0.3	0.38972	500.334
0.3	0.38972	500.334
0.3	0.38972	500.334
0.3	0.38972	500.334
0.3	0.38972	500.334
0.3	0.38972	334.235
0.3	0.38972	334.235
0.3	0.38972	328.363
0.3	0.38972	328.363
0.3	0.38972	328.363
0.3	0.38972	328.363
0.3	0.519626	328.363
0.3	0.38972	328.363
0.3	0.38972	271.448
0.3	0.38972	179.096
0.3	0.38972	467.067
0.3	0.38972	467.067
0.3	0.38972	467.067
0.3	0.38972	467.067
0.3	0.38972	467.067
0.3	0.38972	467.067
0.3	0.38972	467.067
0.3	0.38972	240.146
0.3	0.38972	240.146
0.3	0.38972	285.799
0.3	0.38972	286.102
0.3	0.38972	276.816
0.3	0.38972	221.846
0.3	0.779439	521.315
0.3	0.38972	521.315
0.3	0.38972	521.315
0.3	0.519626	521.315
0.3	0.38972	521.315
0.3	0.779439	521.315
0.3	0.38972	247.709
0.3	0.38972	233.315
0.3	0.38972	352.521
0.3	0.38972	352.521
0.3	0.38972	352.521
0.3	1.03925	352.521
0.3	0.38972	352.521
0.3	0.38972	352.521
0.3	0.38972	671.847
0.3	0.38972	671.847
0.3	0.38972	671.847
0.3	0.38972	212.995
0.3	0.38972	243.984
0.3	0.519626	223.659
0.3	0.38972	338.124
0.3	0.38972	338.124
0.3	0.38972	338.124
0.3	0.38972	338.124
0.3	0.38972	762.492
0.3	0.38972	762.492
0.3	0.38972	762.492
0.3	0.38972	762.492
0.3	0.909346	762.492
0.3	0.38972	762.492
0.3	0.38972	546.433
0.3	0.38972	242.656
0.3	0.38972	242.656
0.3	0.38972	305.128
0.3	0.38972	576.373
0.3	0.38972	576.373
0.3	0.38972	547.87
0.3	0.38972	547.87
0.3	0.38972	547.87
0.3	0.38972	237.821
0.3	0.649533	237.821
0.3	0.38972	519.016
0.3	0.38972	519.016
0.3	0.38972	519.016
0.3	0.38972	519.016
0.3	0.38972	519.016
0.3	0.38972	397.538
0.3	0.38972	397.538
0.3	0.38972	397.538
0.3	0.38972	397.538
0.3	0.519626	397.538
0.3	0.519626	397.538
0.3	0.38972	397.538
0.3	0.38972	397.538
0.3	0.38972	397.538
0.3	0.38972	578.621
0.3	0.38972	260.375
0.3	0.38972	193.474
0.3	0.38972	193.474
0.3	0.38972	253.401
0.3	0.38972	288.69
0.3	0.38972	288.69
0.3	0.38972	288.69
0.3	0.38972	264.287
0.3	0.38972	264.287
0.3	0.38972	264.287
0.3	0.38972	210.693
0.3	0.38972	210.693
0.3	0.38972	210.693
0.3	0.38972	210.693
0.3	0.38972	210.693
0.3	0.38972	584.197
0.3	0.38972	584.197
0.3	0.38972	584.197
0.3	0.38972	584.197
0.3	0.38972	584.197
0.3	0.38972	584.197
0.3	0.38972	584.197
0.3	0.38972	584.197
0.3	0.38972	584.197
0.3	0.38972	584.197
0.3	0.519626	513.936
0.3	0.38972	513.936
0.3	0.38972	513.936
0.3	0.38972	513.936
0.3	0.38972	513.936
0.3	0.38972	513.936
0.3	0.38972	513.936
0.3	0.38972	654.67
0.3	0.38972	654.67
0.3	0.38972	654.67
0.3	0.38972	654.67
0.3	0.38972	240.447
0.3	0.38972	690.337
0.3	0.38972	690.337
0.3	0.38972	690.337
0.3	0.38972	705.815
0.3	0.38972	705.815
0.3	0.38972	705.815
0.3	0.38972	705.815
0.3	0.38972	705.815
0.3	0.38972	705.815
0.3	0.38972	684.469
0.3	0.38972	684.469
0.3	0.38972	512.531
0.3	1.16916	512.531
0.3	0.38972	512.531
0.3	0.38972	512.531
0.3	1.03925	512.531
0.3	0.38972	512.531
0.3	0.38972	512.531
0.3	0.649533	526.818
0.3	0.779439	526.818
0.3	0.38972	526.818
0.3	0.649533	526.818
0.3	0.38972	526.818
0.3	0.38972	526.818
0.5	0.38972	298.848
0.5	0.38972	397.424
0.5	0.519626	436.147
0.5	0.38972	436.147
0.5	0.38972	436.147
0.5	0.38972	714.639
0.5	0.38972	714.639
0.5	0.38972	714.639
0.5	0.38972	714.639
0.5	0.38972	714.639
0.5	0.38972	714.639
0.5	0.38972	714.639
0.5	0.38972	714.639
0.5	0.38972	233.108
0.5	0.38972	233.108
0.5	0.38972	277.351
0.5	0.38972	277.351
0.5	0.38972	277.351
0.5	0.38972	292.295
0.5	0.38972	292.295
0.5	0.38972	292.295
0.5	0.38972	711.346
0.5	0.38972	711.346
0.5	0.779439	711.346
0.5	0.38972	711.346
0.5	0.38972	711.346
0.5	0.38972	269.603
0.5	0.38972	269.603
0.5	0.38972	305.002
0.5	0.38972	305.002
0.5	0.38972	305.002
0.5	0.38972	305.002
0.5	0.38972	305.002
0.5	0.38972	305.002
0.5	0.38972	766.305
0.5	0.38972	766.305
0.5	0.38972	766.305
0.5	0.649533	766.305
0.5	0.38972	766.305
0.5	0.38972	766.305
0.5	0.38972	766.305
0.5	0.38972	709.935
0.5	0.38972	709.935
0.5	0.38972	709.935
0.5	0.38972	709.935
0.5	0.38972	709.935
0.5	0.38972	709.935
0.5	0.38972	709.935
0.5	0.649533	709.935
0.5	0.38972	286.273
0.5	0.38972	377.361
0.5	0.38972	377.361
0.5	0.38972	255.68
0.5	0.38972	255.68
0.5	0.38972	255.68
0.5	0.38972	255.68
0.5	0.38972	255.68
0.5	0.38972	255.68
0.5	0.38972	255.68
0.5	0.38972	524.701
0.5	0.38972	524.701
0.5	0.38972	524.701
0.5	0.38972	524.701
0.5	0.38972	524.701
0.5	0.38972	524.701
0.5	0.38972	524.701
0.5	0.38972	524.701
0.5	0.38972	524.701
0.5	0.519626	524.701
0.5	0.38972	524.701
0.5	0.38972	524.701
0.5	0.38972	524.701
0.5	0.38972	524.701
0.5	0.38972	524.701
0.5	0.38972	334.187
0.5	0.38972	414.093
0.5	0.38972	414.093
0.5	0.38972	414.093
0.5	0.38972	414.093
0.5	0.38972	414.093
0.5	0.38972	398.564
0.5	0.38972	398.564
0.5	0.38972	254.184
0.5	0.38972	198.965
0.5	0.38972	315.583
0.5	0.38972	315.583
0.5	0.38972	315.583
0.5	0.38972	208.745
0.5	0.38972	708.921
0.5	0.38972	708.921
0.5	0.38972	708.921
0.5	0.38972	708.921
0.5	0.519626	468.783
0.5	0.38972	642.961
0.5	0.38972	642.961
0.5	0.38972	642.961
0.5	0.38972	642.961
0.5	0.38972	642.961
0.5	0.38972	642.961
0.5	0.38972	642.961
0.5	0.38972	642.961
0.5	0.38972	642.961
0.5	0.38972	483.213
0.5	0.38972	247.692
0.5	0.38972	312.125
0.5	0.38972	337.293
0.5	0.38972	431.744
0.5	0.38972	431.744
0.5	0.519626	431.744
0.5	0.38972	431.744
0.5	0.38972	525.624
0.5	0.38972	525.624
0.5	0.38972	525.624
0.5	0.38972	255.909
0.5	0.779439	756.419
0.5	0.38972	756.419
0.5	1.03925	756.419
0.5	0.38972	756.419
0.5	0.649533	843.822
0.5	0.38972	843.822
0.5	0.779439	843.822
0.5	0.779439	843.822
0.5	0.38972	411.954
0.5	0.38972	411.954
0.5	0.38972	411.954
0.5	0.38972	411.954
0.5	0.38972	411.954
0.5	0.38972	260.408
0.7	0.38972	686.403
0.7	0.38972	528.977
0.7	0.38972	215.078
0.7	0.38972	215.078
0.7	0.38972	257.09
0.7	0.38972	291.088
0.7	0.38972	368.077
0.7	0.38972	368.077
0.7	0.38972	615.579
0.7	0.38972	615.579
0.7	0.779439	615.579
0.7	0.38972	615.579
0.7	0.38972	615.579
0.7	0.38972	615.579
0.7	0.38972	615.579
0.7	0.38972	615.579
0.7	0.38972	578.608
0.7	0.38972	578.608
0.7	0.38972	578.608
0.7	0.38972	578.608
0.7	0.38972	578.608
0.7	0.38972	578.608
0.7	0.38972	578.608
0.7	0.38972	240.477
0.7	0.38972	240.477
0.7	0.38972	240.477
0.7	0.38972	240.477
0.7	0.38972	240.477
0.7	0.38972	296.691
0.7	0.38972	296.691
0.7	0.38972	296.691
0.7	0.38972	296.691
0.7	0.38972	296.691
0.7	0.38972	296.691
0.7	0.38972	292
0.7	0.909346	356.35
0.7	0.38972	356.35
0.7	0.38972	356.35
0.7	0.38972	356.35
0.7	0.38972	421.983
0.7	0.38972	421.983
0.7	0.38972	277.82
0.7	0.38972	375.239
0.7	0.38972	375.239
0.7	0.38972	375.239
0.7	0.38972	230.19
0.7	0.519626	230.19
0.7	0.38972	526.102
0.7	0.38972	526.102
0.7	0.38972	526.102
0.7	0.38972	662.239
0.7	0.649533	761.777
0.7	0.38972	761.777
0.7	0.38972	761.777
0.7	0.38972	761.777
0.7	0.38972	761.777
0.7	0.38972	514.813
0.7	0.38972	514.813
0.7	0.38972	514.813
0.7	0.909346	514.813
0.7	0.38972	555.89
0.7	0.38972	548.377
0.7	0.38972	548.377
0.7	0.38972	548.377
0.7	0.38972	220.487
0.7	0.38972	283.156
0.7	0.38972	324.808
0.7	0.38972	324.808
0.7	0.38972	324.808
0.7	0.38972	256.766
0.7	0.38972	256.766
0.7	0.519626	256.766
0.7	0.38972	256.766
0.7	0.38972	248.577
0.7	0.38972	248.577
0.7	0.38972	248.577
0.7	0.38972	248.577
0.7	0.38972	248.577
0.7	0.38972	248.577
0.7	0.38972	248.577
0.7	0.38972	248.577
0.7	0.38972	248.577
0.7	0.38972	247.282
0.7	0.38972	313.148
0.7	0.38972	313.148
0.7	0.38972	313.148
0.7	0.38972	534.939
0.7	0.38972	534.939
0.7	0.38972	534.939
0.7	0.519626	534.939
0.7	0.38972	534.939
0.7	0.38972	534.939
0.7	0.38972	534.939
0.7	0.38972	534.939
0.7	0.38972	534.939
0.7	0.38972	534.939
0.7	0.38972	534.939
0.7	0.38972	534.939
0.7	0.38972	534.939
0.7	0.38972	534.939
0.7	0.38972	534.939
0.7	0.38972	534.939
0.7	0.38972	534.939
0.7	0.38972	534.939
0.7	0.38972	534.939
0.7	0.38972	349.076
0.7	0.519626	349.076
0.7	0.38972	349.076
0.7	0.38972	349.076
0.7	0.38972	349.076
0.7	0.38972	349.076
0.7	0.38972	349.076
0.7	0.519626	349.076
0.7	0.519626	493.585
0.7	0.38972	493.585
0.7	0.38972	493.585
0.7	0.38972	493.585
0.7	0.38972	493.585
0.7	0.779439	493.585
0.7	0.38972	493.585
0.7	0.38972	493.585
0.7	0.38972	493.585
0.7	0.38972	493.585
0.7	0.38972	493.585
0.7	0.38972	493.585
0.7	0.38972	493.585
0.7	0.38972	493.585
0.7	0.38972	493.585
0.7	0.38972	493.585
0.7	0.38972	493.585
0.7	0.38972	493.585
0.7	0.38972	493.585
0.7	0.38972	393.018
0.7	0.38972	441.585
0.7	0.38972	441.585
0.7	0.38972	235.211
0.7	0.38972	235.211
0.7	0.38972	226.85
0.7	0.38972	239.46
0.7	0.38972	239.46
0.7	0.38972	239.46
0.7	0.38972	314.423
0.7	0.38972	314.423
0.7	0.38972	281.387
0.7	0.38972	281.387
0.7	0.38972	281.387
0.7	0.38972	281.387
0.7	0.38972	281.387
0.7	0.38972	281.387
0.7	0.38972	283.509
0.7	0.38972	283.509
0.7	0.38972	283.509
0.7	0.38972	283.509
0.7	0.38972	283.509
0.7	0.38972	283.509
0.7	0.38972	283.509
0.7	0.38972	283.509
0.7	0.38972	283.509
0.7	0.519626	228.806
0.7	0.38972	228.806
0.7	0.38972	228.806
0.7	0.38972	228.806
0.7	0.38972	228.806
0.7	0.38972	228.806
0.7	0.38972	228.806
0.7	0.38972	228.806
0.7	0.38972	228.806
0.7	0.38972	228.806
0.7	0.519626	228.806
0.7	0.38972	228.806
0.7	0.38972	595.565
0.7	0.38972	595.565
0.7	0.38972	595.565
0.7	0.38972	595.565
0.7	0.38972	521.346
0.7	0.38972	521.346
0.7	0.38972	496.772
0.7	0.38972	496.772
0.7	0.38972	496.772
0.7	0.38972	327.136
0.7	0.38972	327.136
0.7	0.38972	327.136
0.7	0.38972	327.136
0.7	0.38972	607.02
0.7	0.38972	607.02
0.7	0.38972	607.02
0.7	0.38972	539.24
0.7	0.38972	539.24
0.7	0.38972	539.24
0.7	0.38972	539.24
0.7	0.519626	539.24
0.7	0.38972	422.829
0.7	0.38972	257.954
0.7	0.38972	257.954
0.7	0.38972	183.215
0.7	0.38972	183.215
0.7	0.38972	485.521
0.7	0.38972	485.521
0.7	0.38972	485.521
0.7	0.38972	485.521
0.7	0.38972	485.521
0.7	0.38972	485.521
0.7	0.38972	759.751
0.7	0.38972	759.751
0.7	0.38972	759.751
0.7	0.38972	759.751
0.7	0.38972	189.808
0.7	0.38972	549.183
0.7	0.38972	549.183
0.7	0.38972	549.183
0.7	0.38972	216.165
0.7	0.38972	502.863
0.7	0.38972	502.863
0.7	0.38972	298.307
0.7	0.38972	298.307
0.7	0.38972	298.307
0.7	0.38972	298.307
0.7	0.38972	192.355
0.7	0.38972	226.618
0.7	0.38972	226.618
0.7	0.38972	226.618
0.7	0.38972	258.33
0.7	0.38972	258.33
0.7	0.38972	792.21
0.7	0.38972	323.44
0.7	0.38972	323.44
0.7	0.38972	323.44
0.7	0.38972	323.44
0.7	0.38972	323.44
0.7	0.38972	408.717
0.7	0.38972	408.717
0.7	0.38972	408.717
0.7	0.649533	408.717
0.7	0.38972	408.717
0.7	0.38972	568.863
0.7	0.519626	568.863
0.7	0.38972	568.863
0.7	0.519626	568.863
0.7	0.779439	568.863
0.7	0.38972	568.863
0.7	0.38972	332.681
0.7	0.38972	229.25
0.7	0.38972	336.584
0.7	0.38972	336.584
0.7	0.38972	336.584
1	0.38972	196.565
1	0.38972	215.196
1	0.649533	386.061
1	0.38972	892.355
1	0.38972	865.538
1	0.38972	865.538
1	0.38972	865.538
1	0.38972	865.538
1	0.38972	325.734
1	0.38972	388.192
1	0.38972	388.192
1	0.519626	388.192
1	0.38972	177.573
1	0.38972	396.804
1	0.38972	396.804
1	0.38972	396.804
1	0.38972	396.804
1	0.38972	396.804
1	0.38972	735.013
1	0.38972	735.013
1	0.38972	735.013
1	0.38972	735.013
1	0.38972	735.013
1	0.38972	316.203
1	0.38972	316.203
1	0.38972	316.203
1	0.38972	709.051
1	0.38972	709.051
1	0.519626	709.051
1	0.38972	709.051
1	0.38972	709.051
1	0.519626	709.051
1	0.38972	709.051
1	0.38972	709.051
1	0.519626	709.051
1	0.38972	709.051
1	0.38972	457.091
1	0.38972	392.863
1	0.38972	392.863
1	0.38972	288.692
1	0.38972	288.692
1	0.38972	288.692
1	0.38972	288.692
1	0.38972	288.692
1	0.649533	288.692
1	0.38972	288.692
1	0.909346	288.692
1	0.38972	707.671
1	0.38972	707.671
1	0.519626	707.671
1	0.519626	707.671
1	0.519626	707.671
1	0.38972	707.671
1	0.519626	707.671
1	0.38972	707.671
1	0.38972	266.25
1	0.38972	733.248
1	0.779439	733.248
1	0.38972	733.248
1	0.38972	733.248
1	0.649533	733.248
1	0.38972	298.458
1	0.38972	298.458
1	0.38972	298.458
1	0.38972	298.458
1	0.38972	298.458
1	0.38972	447.412
1	0.38972	447.412
1	0.38972	447.412
1	0.38972	447.412
1	0.38972	447.412
1	0.38972	447.412
1	0.38972	447.412
1	0.38972	447.412
1	0.38972	447.412
1	0.38972	447.412
1	0.38972	447.412
1	0.38972	447.412
1	0.38972	447.412
1	0.38972	447.412
1	0.38972	447.412
1	0.38972	246.738
1	0.38972	552.521
1	0.38972	552.521
1	0.38972	552.521
1	0.38972	552.521
1	0.38972	552.521
1	0.38972	552.521
1	0.38972	527.558
1	0.38972	527.558
1	0.38972	527.558
1	0.38972	527.558
1	0.38972	527.558
1	0.38972	527.558
1	0.519626	269.18
1	0.38972	288.761
1	0.38972	258.41
1	0.38972	258.41
1	0.519626	258.41
1	0.519626	258.41
1	0.38972	258.41
1	0.38972	258.41
1	0.38972	258.41
1	0.38972	258.41
1	0.38972	258.41
1	0.38972	258.41
1	0.38972	258.41
1	0.38972	258.41
1	0.38972	258.41
1	0.38972	258.41
1	0.38972	258.41
1	0.38972	258.41
1	0.649533	441.684
1	0.38972	441.684
1	0.649533	441.684
1	0.38972	441.684
1	0.38972	441.684
1	0.38972	441.684
1	0.38972	441.684
1	0.38972	441.684
1	0.38972	441.684
1	0.38972	441.684
1	0.38972	441.684
1	0.38972	441.684
1	0.38972	441.684
1	0.909346	441.684
1	0.38972	441.684
1	0.38972	532.268
1	0.38972	532.268
1	0.38972	532.268
1	0.38972	532.268
1	0.38972	532.268
1	0.519626	532.268
1	0.38972	532.268
1	0.519626	532.268
1	0.38972	532.268
1	0.38972	532.268
1	0.38972	532.268
1	0.38972	525.139
1	0.38972	525.139
1	0.38972	525.139
1	0.38972	594.343
1	0.38972	594.343
1	0.38972	594.343
1	0.38972	594.343
1	0.38972	594.343
1	0.38972	594.343
1	0.38972	273.372
1	0.38972	273.372
1	0.38972	240.46
1	0.38972	240.46
1	0.38972	240.46
1	0.38972	323.057
1	0.38972	323.057
1	0.38972	323.057
1	0.38972	323.057
1	0.38972	323.057
1	0.38972	323.057
1	0.38972	323.057
1	0.38972	323.057
1	0.38972	314.397
1	0.38972	314.397
1	0.38972	314.397
1	0.38972	314.397
1	0.38972	314.397
1	0.38972	314.397
1	0.38972	331.464
1	0.38972	331.464
1	0.649533	331.464
1	0.38972	331.464
1	0.38972	331.464
1	0.38972	331.464
1	0.38972	331.464
1	0.38972	331.464
1	0.38972	331.464
1	0.38972	407.614
1	0.38972	407.614
1	0.38972	407.614
1	0.519626	407.614
1	0.38972	407.614
1	0.649533	407.614
1	0.38972	407.614
1	0.38972	407.614
1	0.38972	407.614
1	0.38972	407.614
1	0.38972	372.257
1	0.38972	372.257
1	0.38972	192.158
1	0.779439	192.158
1	0.38972	305.954
1	0.38972	305.954
1	0.38972	254.945
1	0.38972	205.412
1	0.38972	652.622
1	0.38972	652.622
1	0.519626	580.497
1	0.649533	580.497
1	0.38972	332.656
1	0.38972	224.187
1	0.38972	224.187
1	0.38972	224.187
1	0.38972	224.187
1	0.38972	224.187
1	0.38972	222.386
1	0.38972	222.386
1	0.38972	222.386
1	0.38972	378.449
1	0.38972	276.572
1	0.38972	223.879
1	0.38972	410.25
1	0.38972	615.809
1	0.38972	615.809
1	0.38972	615.809
1	0.38972	615.809
1	0.38972	615.809
1	0.38972	564.989
1	0.38972	564.989
1	0.38972	564.989
1	0.38972	564.989
1	0.38972	652.709
1	0.38972	295.483
1	0.38972	295.483
1	0.519626	295.483
1	0.38972	336.091
1	0.38972	336.091
1	0.38972	336.091
1	0.38972	336.091
1	0.38972	336.091
1	0.38972	336.091
1	0.38972	731.415
1	0.38972	731.415
1	0.38972	731.415
1	0.519626	731.415
1	0.38972	731.415
1	0.779439	731.415
1	0.649533	731.415
1	0.38972	731.415
1	0.38972	488.8
1	0.38972	488.8
1	0.38972	488.8
1	0.38972	488.8
1	0.38972	262.45
1	0.38972	634.015
1	0.519626	634.015
1	0.909346	634.015
1	0.649533	634.015
1	0.38972	634.015
1	0.649533	634.015
1	1.03925	634.015
1	0.649533	634.015
1	0.519626	634.015
1	0.38972	465.525
1	0.38972	417.999
1	0.38972	237.893
3	0.38972	304.438
3	0.38972	304.438
3	0.38972	304.438
3	0.38972	304.438
3	0.38972	304.438
3	0.38972	304.438
3	0.38972	304.438
3	0.38972	267.017
3	0.38972	417.622
3	0.649533	417.622
3	0.38972	417.622
3	0.909346	417.622
3	0.38972	417.622
3	0.38972	417.622
3	0.519626	417.622
3	0.38972	417.622
3	0.38972	356.261
3	0.38972	356.261
3	0.38972	356.261
3	0.38972	356.261
3	0.38972	356.261
3	0.38972	356.261
3	0.38972	356.261
3	0.38972	356.261
3	0.38972	180.291
3	0.38972	407.333
3	0.38972	407.333
3	0.38972	407.333
3	0.38972	407.333
3	0.38972	407.333
3	0.38972	407.333
3	0.38972	407.333
3	0.38972	407.333
3	0.38972	407.333
3	0.38972	407.333
3	0.38972	407.333
3	0.779439	349.556
3	0.38972	525.495
3	0.38972	549.453
3	0.38972	549.453
3	0.38972	549.453
3	0.779439	549.453
3	0.38972	549.453
3	0.38972	549.453
3	0.519626	549.453
3	0.38972	220.315
3	0.38972	191.739
3	0.38972	191.739
3	0.909346	454.724
3	0.38972	454.724
3	1.03925	454.724
3	0.38972	454.724
3	0.38972	224.707
3	0.38972	224.707
3	0.38972	224.707
3	0.38972	239.57
3	0.38972	239.57
3	0.38972	323.244
3	0.38972	323.244
3	0.38972	323.244
3	0.38972	323.244
3	0.38972	323.244
3	0.38972	323.244
3	0.38972	323.244
3	0.38972	479.294
3	0.38972	479.294
3	0.38972	479.294
3	0.519626	479.294
3	0.779439	479.294
3	0.38972	479.294
3	0.649533	479.294
3	0.38972	479.294
3	0.779439	479.294
3	0.519626	479.294
3	0.38972	479.294
3	0.38972	479.294
3	0.649533	479.294
3	0.38972	201.144
3	0.38972	239.45
3	0.38972	239.45
3	0.38972	239.45
3	0.38972	221.153
3	0.38972	221.153
3	0.38972	571.137
3	0.38972	571.137
3	0.38972	571.137
3	0.38972	571.137
3	0.38972	571.137
3	0.38972	571.137
3	0.38972	571.137
3	0.38972	571.137
3	0.38972	571.137
3	0.38972	571.137
3	0.38972	571.137
3	0.38972	437.206
3	0.38972	437.206
3	0.38972	437.206
3	0.38972	437.206
3	0.649533	437.206
3	0.38972	437.206
3	0.38972	437.206
3	0.519626	544.077
3	0.38972	544.077
3	0.38972	544.077
3	0.38972	544.077
3	0.519626	544.077
3	0.38972	544.077
3	0.649533	544.077
3	0.38972	544.077
3	0.519626	544.077
3	0.38972	544.077
3	0.38972	544.077
3	0.649533	544.077
3	0.519626	544.077
3	0.519626	544.077
3	0.38972	544.077
3	0.519626	544.077
3	0.519626	544.077
3	0.38972	389.111
3	0.38972	389.111
3	0.38972	389.111
3	0.38972	389.111
3	0.38972	389.111
3	0.38972	389.111
3	0.38972	389.111
3	0.38972	389.111
3	0.38972	389.111
3	0.38972	389.111
3	0.38972	389.111
3	0.38972	389.111
3	0.779439	389.111
3	0.38972	389.111
3	0.38972	389.111
3	0.38972	389.111
3	0.38972	389.111
3	0.38972	389.111
3	0.38972	226.963
3	0.38972	226.963
3	0.38972	252.744
3	0.38972	252.744
3	0.38972	316.981
3	0.38972	248.039
3	0.38972	378.683
3	0.38972	378.683
3	0.519626	378.683
3	0.38972	378.683
3	0.519626	635.588
3	0.519626	635.588
3	0.38972	635.588
3	0.519626	635.588
3	0.38972	635.588
3	0.519626	635.588
3	0.38972	635.588
3	0.38972	635.588
3	0.38972	635.588
3	0.38972	635.588
3	0.909346	635.588
3	0.38972	268.929
3	0.38972	221.114
3	0.38972	221.114
3	0.38972	172.246
3	0.38972	568.769
3	0.38972	341.394
3	0.779439	341.394
3	0.38972	341.394
3	0.38972	341.394
3	0.38972	341.394
3	0.649533	341.394
3	0.38972	341.394
3	0.519626	341.394
3	0.38972	341.394
3	0.38972	341.394
3	0.38972	271.804
3	0.38972	286.109
3	0.38972	286.109
3	0.38972	762.979
3	0.519626	762.979
3	0.649533	762.979
3	0.909346	762.979
3	0.649533	762.979
3	0.519626	762.979
3	0.519626	762.979
3	0.38972	775.778
3	0.519626	775.778
3	0.38972	775.778
3	0.649533	775.778
3	0.38972	355.514
3	0.38972	311.587
3	0.38972	311.587
3	0.909346	311.587
3	0.779439	311.587
3	0.38972	311.587
3	0.38972	311.587
3	0.38972	311.587
3	0.38972	311.587
3	0.38972	311.587
3	1.03925	311.587
3	0.909346	311.587
3	0.38972	311.587
3	0.38972	351.627
3	0.38972	351.627
3	0.38972	297.163
3	0.38972	297.163
3	0.649533	297.163
3	0.38972	487.222
3	0.38972	362.744
3	0.38972	362.744
3	0.38972	308.145
3	0.38972	308.145
3	0.38972	308.145
3	0.38972	310.32
3	0.38972	310.32
3	0.38972	194.663
3	0.38972	194.663
3	0.38972	194.663
3	0.38972	194.663
3	0.38972	194.663
3	0.38972	194.663
3	0.38972	194.663
3	0.38972	194.663
5	0.38972	196.706
5	0.38972	196.706
5	0.38972	196.706
5	0.38972	303.922
5	0.38972	303.922
5	0.38972	303.922
5	0.38972	303.922
5	0.38972	303.922
5	0.38972	303.922
5	0.38972	303.922
5	0.38972	303.922
5	0.38972	286.839
5	0.38972	286.839
5	0.38972	286.839
5	0.38972	286.839
5	0.38972	286.839
5	0.38972	286.839
5	0.38972	286.839
5	0.38972	286.839
5	0.38972	166.427
5	0.38972	166.427
5	0.38972	385.82
5	0.38972	385.82
5	0.38972	534.564
5	0.519626	534.564
5	0.38972	534.564
5	0.519626	591.687
5	0.38972	591.687
5	0.779439	591.687
5	0.519626	591.687
5	0.779439	591.687
5	0.38972	591.687
5	0.779439	591.687
5	0.519626	591.687
5	0.519626	591.687
5	0.519626	473.715
5	0.38972	473.715
5	0.38972	473.715
5	0.519626	473.715
5	0.38972	473.715
5	0.519626	473.715
5	0.38972	473.715
5	0.519626	473.715
5	0.779439	473.715
5	0.519626	473.715
5	0.38972	473.715
5	0.38972	262.279
5	0.38972	262.279
5	0.38972	1247.21
5	0.38972	1247.21
5	0.38972	1247.21
5	0.38972	1247.21
5	0.38972	1247.21
5	0.38972	337.548
5	0.38972	337.548
5	0.38972	179.757
5	0.38972	179.757
5	0.38972	348.733
5	0.38972	348.733
5	0.38972	306.482
5	0.38972	306.482
5	0.38972	306.482
5	0.38972	306.482
5	0.38972	306.482
5	0.38972	306.482
5	0.38972	306.482
5	0.38972	306.482
5	0.38972	306.482
5	0.38972	306.482
5	0.38972	216.211
5	0.38972	216.211
5	0.38972	216.211
5	0.38972	216.211
5	0.519626	593.408
5	0.519626	593.408
5	0.909346	593.408
5	0.519626	593.408
5	0.649533	593.408
5	0.38972	593.408
5	0.38972	593.408
5	0.649533	593.408
5	0.519626	593.408
5	0.38972	593.408
5	0.38972	593.408
5	0.649533	593.408
5	0.38972	593.408
5	0.38972	593.408
5	0.38972	593.408
5	0.519626	593.408
5	0.38972	593.408
5	0.38972	593.408
5	0.38972	593.408
5	0.38972	593.408
5	0.38972	496.403
5	0.38972	496.403
5	0.38972	496.403
5	0.38972	496.403
5	0.38972	496.403
5	0.519626	496.403
5	0.519626	496.403
5	0.38972	496.403
5	0.38972	496.403
5	0.38972	329.293
5	0.779439	358.573
5	0.38972	358.573
5	0.519626	358.573
5	0.38972	213.349
5	0.38972	213.349
5	0.519626	213.349
5	0.38972	213.349
5	0.779439	213.349
5	0.38972	320.868
5	0.38972	320.868
5	0.38972	320.868
5	0.38972	320.868
5	0.38972	320.868
5	0.649533	497.692
5	0.38972	497.692
5	0.38972	497.692
5	0.38972	497.692
5	0.519626	497.692
5	0.38972	497.692
5	0.38972	497.692
5	0.38972	497.692
5	0.38972	497.692
5	0.38972	174.738
5	0.38972	362.481
5	0.38972	362.481
5	0.38972	362.481
5	0.38972	362.481
5	0.38972	362.481
5	0.519626	362.481
5	0.38972	362.481
5	0.519626	362.481
5	0.38972	362.481
5	0.519626	362.481
5	0.38972	362.481
5	0.38972	362.481
5	0.38972	282.947
5	0.38972	282.947
5	0.38972	282.947
5	0.519626	282.947
5	0.38972	282.947
5	0.38972	282.947
5	0.38972	282.947
5	0.38972	282.947
5	0.38972	282.947
5	0.38972	282.947
5	0.38972	282.947
5	0.38972	282.947
5	0.38972	404.405
5	0.519626	404.405
5	0.38972	404.405
5	0.38972	404.405
5	0.38972	404.405
5	0.38972	404.405
5	0.38972	320.973
5	0.38972	320.973
5	0.38972	320.973
5	0.38972	320.973
5	0.38972	320.973
5	0.38972	320.973
5	0.519626	330.788
5	0.38972	330.788
5	0.38972	330.788
5	0.519626	330.788
5	0.38972	270.361
5	0.38972	270.361
5	0.38972	270.361
5	0.519626	270.361
5	0.519626	270.361
5	0.38972	270.361
5	0.519626	270.361
5	0.38972	270.361
5	0.38972	270.361
5	0.38972	257.18
5	0.38972	257.18
5	0.38972	223.567
5	0.38972	223.567
5	0.38972	223.567
5	0.38972	272.853
5	0.38972	272.853
5	0.38972	272.853
5	0.38972	272.853
5	0.38972	262.609
5	0.38972	262.609
5	0.38972	440.545
5	0.38972	440.545
5	0.38972	440.545
5	0.38972	440.545
5	0.38972	440.545
5	0.38972	440.545
5	0.38972	440.545
5	0.38972	315.104
5	0.38972	315.104
5	0.38972	315.104
5	0.38972	315.104
5	0.38972	315.104
5	0.38972	249.905
5	0.38972	414.795
5	0.38972	414.795
5	0.38972	414.795
5	0.38972	414.795
5	0.38972	414.795
5	0.38972	414.795
5	0.38972	414.795
5	0.38972	231.815
5	0.38972	231.815
5	0.38972	366.895
5	0.38972	227.725
5	0.38972	368.271
5	0.519626	368.271
5	0.38972	368.271
5	0.38972	689.324
5	0.38972	689.324
5	0.38972	689.324
5	0.38972	689.324
5	0.38972	689.324
5	0.38972	689.324
5	0.38972	689.324
5	0.38972	689.324
5	0.38972	689.324
5	0.519626	689.324
5	0.38972	689.324
5	0.38972	689.324
5	0.38972	689.324
5	0.519626	689.324
5	0.38972	689.324
5	0.779439	689.324
5	0.38972	689.324
5	0.38972	286.796
5	0.38972	286.796
5	0.779439	286.796
5	0.38972	286.796
5	0.38972	286.796
5	0.649533	286.796
5	0.38972	286.796
5	0.38972	720.078
5	0.38972	720.078
5	0.38972	720.078
5	0.38972	720.078
5	0.38972	260.191
5	0.38972	603.654
5	0.38972	603.654
5	0.649533	416.012
5	0.38972	416.012
5	0.38972	416.012
5	0.38972	416.012
5	0.38972	388.504
5	0.38972	388.504
5	0.38972	388.504
5	0.38972	252.67
5	0.519626	252.67
5	0.38972	252.67
5	0.519626	252.67
5	0.38972	252.67
5	0.38972	170.867
5	0.38972	559.823
5	0.38972	559.823
5	0.38972	559.823
5	0.649533	559.823
5	0.38972	559.823
5	0.38972	559.823
5	0.38972	559.823
5	0.38972	559.823
5	0.38972	559.823
5	0.779439	559.823
5	0.38972	559.823
5	0.38972	559.823
5	0.38972	559.823
5	0.38972	559.823
5	0.38972	559.823
5	0.38972	559.823
5	0.519626	559.823
5	0.519626	559.823
5	0.649533	559.823
5	0.519626	559.823
5	0.519626	559.823
5	0.38972	559.823
5	0.38972	559.823
5	0.38972	559.823
5	0.38972	292.045
5	0.38972	500.948
5	0.38972	500.948
5	0.649533	500.948
5	0.519626	500.948
5	0.38972	500.948
5	0.38972	500.948
5	0.38972	500.948
5	0.38972	500.948
5	0.38972	500.948
5	0.519626	500.948
5	0.38972	500.948
5	0.38972	500.948
5	0.38972	500.948
5	0.38972	500.948
5	0.38972	500.948
5	0.38972	500.948
5	0.38972	500.948
5	0.38972	500.948
5	0.38972	515.64
5	0.38972	515.64
5	0.38972	515.64
5	0.38972	515.64
5	0.38972	515.64
5	0.38972	515.64
5	0.38972	515.64
5	0.38972	515.64
5	0.38972	515.64
5	0.38972	515.64
5	0.38972	515.64
5	0.38972	515.64
5	0.38972	515.64
5	0.38972	515.64
5	0.38972	515.64
5	0.38972	515.64
5	0.38972	515.64
5	0.38972	515.64
5	0.38972	515.64
5	0.38972	515.64
5	0.519626	515.64
5	0.519626	586.553
5	0.38972	586.553
5	0.38972	586.553
5	0.779439	586.553
5	0.519626	586.553
5	0.779439	586.553
5	0.38972	586.553
5	0.38972	586.553
5	0.909346	586.553
5	0.519626	586.553
5	0.38972	586.553
5	0.519626	560.253
5	0.649533	560.253
5	0.519626	560.253
5	0.38972	560.253
5	0.519626	560.253
5	0.519626	560.253
5	0.38972	560.253
5	0.38972	560.253
5	0.38972	560.253
5	0.38972	560.253
5	0.649533	560.253
5	0.38972	560.253
5	0.38972	577.205
5	0.38972	577.205
5	0.519626	577.205
5	0.38972	577.205
5	0.38972	577.205
5	0.38972	577.205
5	0.38972	577.205
5	0.38972	577.205
5	0.38972	577.205
5	0.38972	577.205
5	0.38972	577.205
5	0.38972	306.607
5	0.38972	306.607
5	0.38972	306.607
5	0.38972	306.607
5	0.38972	306.607
5	0.38972	306.607
5	0.38972	306.607
5	0.38972	306.607
5	0.38972	306.607
5	0.38972	279.311
5	0.38972	279.311
5	0.38972	279.311
5	0.38972	279.311
5	0.38972	279.311
5	0.38972	279.311
5	0.38972	279.311
5	0.38972	279.311
5	0.38972	279.311
5	0.38972	236.305
5	0.38972	236.305
5	0.38972	236.305
5	0.38972	236.305
5	0.38972	236.305
5	0.38972	236.305
5	0.38972	212.97
5	0.38972	212.97
5	0.38972	212.97
5	0.38972	212.97
5	0.38972	212.97
5	0.38972	212.97
5	0.38972	212.97
5	0.38972	212.97
5	0.38972	212.97
5	0.38972	212.97
5	0.38972	212.97
5	0.38972	212.97
7	0.38972	182.615
7	0.38972	182.615
7	0.38972	321.757
7	0.38972	321.757
7	0.38972	236.246
7	0.38972	236.246
7	0.38972	236.246
7	0.38972	236.246
7	0.38972	236.246
7	0.38972	236.246
7	0.38972	236.246
7	0.38972	236.246
7	0.38972	236.246
7	0.38972	236.246
7	0.38972	236.246
7	0.38972	288.069
7	0.38972	288.069
7	0.38972	288.069
7	0.38972	288.069
7	0.38972	288.069
7	0.38972	288.069
7	0.38972	288.069
7	0.519626	288.069
7	0.38972	288.069
7	0.38972	288.069
7	0.38972	288.069
7	0.38972	288.069
7	0.38972	182.368
7	0.38972	182.368
7	0.38972	282.945
7	0.38972	245.165
7	0.38972	245.165
7	0.38972	245.165
7	0.38972	245.165
7	0.519626	245.165
7	0.38972	245.165
7	0.38972	245.165
7	0.649533	245.165
7	0.38972	245.165
7	0.38972	245.165
7	0.38972	245.165
7	0.38972	297.821
7	0.38972	297.821
7	0.38972	297.821
7	0.779439	297.821
7	0.38972	297.821
7	0.38972	297.821
7	0.38972	297.821
7	0.519626	297.821
7	0.38972	297.821
7	0.38972	248.793
7	0.38972	248.793
7	0.38972	248.793
7	0.519626	248.793
7	0.38972	248.793
7	0.38972	248.793
7	0.519626	248.793
7	0.38972	248.793
7	0.38972	247.465
7	0.38972	247.465
7	0.38972	247.465
7	0.38972	247.465
7	0.38972	343.584
7	0.38972	343.584
7	0.38972	343.584
7	0.38972	343.584
7	0.38972	343.584
7	0.519626	343.584
7	0.38972	343.584
7	0.779439	343.584
7	0.38972	166.868
7	0.38972	361.511
7	0.519626	361.511
7	0.519626	361.511
7	0.519626	361.511
7	0.519626	361.511
7	0.779439	361.511
7	0.38972	361.511
7	0.38972	361.511
7	0.519626	361.511
7	0.38972	361.511
7	0.519626	361.511
7	0.38972	361.511
7	0.38972	361.511
7	0.519626	361.511
7	0.38972	361.511
7	0.38972	467.57
7	0.38972	467.57
7	0.38972	467.57
7	0.38972	467.57
7	0.38972	285.087
7	0.38972	285.087
7	0.779439	285.087
7	0.649533	285.087
7	0.519626	285.087
7	0.779439	285.087
7	0.38972	285.087
7	0.38972	285.087
7	0.519626	285.087
7	0.519626	285.087
7	0.649533	285.087
7	0.38972	285.087
7	0.38972	285.087
7	0.649533	285.087
7	0.779439	285.087
7	0.649533	285.087
7	0.649533	285.087
7	0.38972	285.087
7	0.519626	285.087
7	0.779439	285.087
7	0.649533	285.087
7	0.38972	416.601
7	0.38972	416.601
7	0.38972	416.601
7	0.38972	416.601
7	0.38972	606.129
7	0.38972	606.129
7	0.38972	606.129
7	0.38972	606.129
7	0.38972	606.129
7	0.38972	626.318
7	0.38972	626.318
7	0.38972	626.318
7	0.38972	626.318
7	0.38972	626.318
7	0.38972	269.632
7	0.38972	269.632
7	0.38972	281.475
7	0.38972	198.629
7	0.38972	198.629
7	0.38972	425.479
7	0.38972	425.479
7	0.38972	425.479
7	0.38972	425.479
7	0.38972	364.367
7	0.38972	261.539
7	0.38972	261.539
7	0.38972	261.539
7	0.38972	261.539
7	0.38972	491.464
7	0.38972	491.464
7	0.38972	491.464
7	0.38972	491.464
7	0.519626	491.464
7	0.519626	491.464
7	0.38972	491.464
7	0.38972	491.464
7	0.649533	491.464
7	0.38972	517.764
7	0.38972	517.764
7	0.38972	517.764
7	0.38972	517.764
7	0.38972	517.764
7	0.519626	517.764
7	0.519626	517.764
7	0.649533	517.764
7	0.38972	517.764
7	0.38972	558.009
7	0.38972	558.009
7	0.38972	558.009
7	0.38972	558.009
7	0.38972	558.009
7	0.649533	558.009
7	0.38972	558.009
7	0.38972	558.009
7	0.519626	558.009
7	0.38972	558.009
7	0.38972	558.009
7	0.38972	301.646
7	0.38972	301.646
7	0.38972	301.646
7	0.38972	301.646
7	0.38972	301.646
7	0.38972	301.646
7	0.38972	301.646
7	0.38972	301.646
7	0.38972	213.289
7	0.38972	213.289
7	0.38972	213.289
7	0.519626	213.289
7	0.38972	213.289
7	0.38972	210.412
7	0.38972	238.445
7	0.38972	464.511
7	0.38972	464.511
7	0.649533	464.511
7	0.909346	464.511
7	0.38972	464.511
7	0.38972	464.511
7	0.649533	464.511
7	0.38972	464.511
7	0.38972	464.511
7	0.38972	464.511
7	0.38972	423.451
7	0.519626	423.451
7	0.38972	423.451
7	0.38972	423.451
7	0.519626	423.451
7	0.38972	423.451
7	0.38972	423.451
7	0.38972	423.451
7	0.38972	423.451
7	0.38972	423.451
7	0.38972	423.451
7	0.649533	701.933
7	0.38972	701.933
7	0.38972	701.933
7	0.519626	701.933
7	0.649533	701.933
7	0.38972	701.933
7	0.649533	701.933
7	0.519626	701.933
7	0.649533	701.933
7	0.38972	291.378
7	0.38972	459.133
7	0.38972	459.133
7	0.38972	459.133
7	0.38972	459.133
7	0.38972	459.133
7	0.38972	459.133
7	0.38972	459.133
7	0.38972	459.133
7	0.519626	459.133
7	0.649533	231.893
7	0.38972	231.893
7	0.38972	231.893
7	0.38972	231.893
[truncated: 3,639 more rows]

## Sheet: Figure 2b
Rapamycin (nM)	Rep_1	Rep_2	Rep_3	Rep_4	Rep_5	Cell line			U2OS-7TetO							U2OS-1TetO
0	118.647	119.013	117.371	121.171	118.771	U2OS-7TetO			TukeyHSD	Estimate	Std.Error	t value	Pr(>|t|)			TukeyHSD	Estimate	Std.Error	t value	Pr(>|t|)
0.5	2709.09	2688.34	2854.75	2617.62	2917.54	U2OS-7TetO			0.5 - 0 == 0	2638.47	51.96	50.78	<1E-07			0.5 - 0 == 0	1086.73	19.2	56.602	<1E-07
5	6030.03	6095.6	6064.03	6144.4	5909.87	U2OS-7TetO			5 - 0 == 0	5929.79	51.96	114.12	<1E-07			5 - 0 == 0	1823.54	19.2	94.979	<1E-07
50	5356.42	5463.36	5473.05	5520.37	5425.1	U2OS-7TetO			50 - 0 == 0	5328.67	51.96	102.55	<1E-07			50 - 0 == 0	1768.94	19.2	92.135	<1E-07
0	369.124	374.19	372.518	378.176	391.159	U2OS-1TetO			5 - 0.5 == 0	3291.32	51.96	63.34	<1E-07			5 - 0.5 == 0	736.81	19.2	38.377	<1E-07
0.5	1430.14	1429.48	1448.51	1491.28	1519.41	U2OS-1TetO			50 - 0.5 == 0	2690.19	51.96	51.77	<1E-07			50 - 0.5 == 0	682.21	19.2	35.533	<1E-07
5	2172.98	2189.6	2198.03	2211.83	2230.44	U2OS-1TetO			50 - 5 == 0	-601.13	51.96	-11.57	<1E-07			50 - 5 == 0	-54.61	19.2	-2.844	0.0515
50	2162.77	2170.33	2163.04	2157.42	2076.29	U2OS-1TetO
0	2.27063	2.23294	2.16052	2.08483	2.17036	U2OS-w/oTAD			CHO-Gal4							CHO-w/oTAD
0.5	1.89932	2.14471	2.2943	2.10855	2.11874	U2OS-w/oTAD			TukeyHSD	Estimate	Std.Error	t value	Pr(>|t|)			TukeyHSD	Estimate	Std.Error	t value	Pr(>|t|)
5	1.99713	2.22346	2.18218	1.93659	2.21838	U2OS-w/oTAD			0.5 - 0 == 0	75.9	30.79	2.465	0.104			0.5 - 0 == 0	-0.568	0.6221	-0.913	0.798
50	2.32023	2.20849	2.186	2.26799	2.48966	U2OS-w/oTAD			5 - 0 == 0	390.15	30.79	12.672	<1E-07			5 - 0 == 0	-0.004	0.6221	-0.006	1
0	101.627	99.5128	102.893	100.816	99.7775	CHO-Gal4			50 - 0 == 0	552.47	30.79	17.945	<1E-07			50 - 0 == 0	0.77	0.6221	1.238	0.613
0.5	181.88	176.507	175.881	177.425	172.413	CHO-Gal4			5 - 0.5 == 0	314.25	30.79	10.207	<1E-07			5 - 0.5 == 0	0.564	0.6221	0.907	0.802
5	514.695	547.263	480.877	475.457	437.078	CHO-Gal4			50 - 0.5 == 0	476.57	30.79	15.48	<1E-07			50 - 0.5 == 0	1.338	0.6221	2.151	0.179
50	810.145	619.142	620.913	612.276	604.499	CHO-Gal4			50 - 5 == 0	162.32	30.79	5.272	0.000406			50 - 5 == 0	0.774	0.6221	1.244	0.609
0	25.2982	25.8277	24.9671	23.6689	22.6151	CHO-w/oTAD
0.5	22.5167	23.6639	24.3714	24.385	24.6104	CHO-w/oTAD			U2OS-w/oTAD
5	22.9467	24.5965	25.3813	24.706	24.7266	CHO-w/oTAD			TukeyHSD	Estimate	Std.Error	t value	Pr(>|t|)
50	26.1391	24.3695	24.5473	25.3328	25.8474	CHO-w/oTAD			0.5 - 0 == 0	-0.07	0.07519	-0.931	0.789
									5 - 0 == 0	-0.07	0.07519	-0.931	0.789
									50 - 0 == 0	0.114	0.07519	1.516	0.451
									5 - 0.5 == 0	9.714e-17	0.07519	0	1
									50 - 0.5 == 0	0.184	0.07519	2.447	0.108
									50 - 5 == 0	0.184	0.07519	2.447	0.108

## Sheet: Figure 3c
Condition	Number of co-localization events per cell
Dox	1			two sided T test
Dox	1			t = -6.5298, df = 18.947, p-value = 3.011e-06
Dox	1
Dox	1
Dox	1
Dox	1
Dox	2
Dox	1
Dox	1
Dox	1
Dox	0
Dox	2
Dox	1
Dox	3
Dox	1
Dox	2
No_dox	0
No_dox	0
No_dox	0
No_dox	0
No_dox	1
No_dox	0
No_dox	0
No_dox	0
No_dox	0
No_dox	0
No_dox	0
No_dox	0
No_dox	0
No_dox	0
No_dox	0
No_dox	0

## Sheet: Figure 3e
Time (min)	GFP intensity (a.u.)	mCherry intensity (a.u.)
0	177	80
5	267.5	87
10	83	0
15	0	79
20	0	0
25	0	0
30	106.5	77.5
35	0	0

## Sheet: Figure 3g
Condition	Normalized EGFP	Normalized iRFP		Condition	Normalized EGFP	Normalized iRFP		Condition	Normalized EGFP	Normalized iRFP		Condition	Normalized EGFP	Normalized iRFP
Dox	1.34974	1.01812		w/o Dox	1.24788	1.03994		Pseudo clusters	1.05329	0.968018		w/o Dox Pseudo clusters	0.410774	0.0671085
Dox	1.36462	1.03069		w/o Dox	1.21876	1.04074		Pseudo clusters	1.19799	1.03815		w/o Dox Pseudo clusters	1.02117	1.05175
Dox	1.73773	1.04993		w/o Dox	1.47477	1.04629		Pseudo clusters	1.09102	1.02296		w/o Dox Pseudo clusters	1.18545	1.0249
Dox	1.2787	1.00465		w/o Dox	1.27734	1.04629		Pseudo clusters	1.05237	0.995168		w/o Dox Pseudo clusters	1.17432	1.0132
Dox	1.3071	1.07378		w/o Dox	1.49989	1.04125		Pseudo clusters	1.05872	1.0026		w/o Dox Pseudo clusters	1.01377	1.02633
Dox	1.34552	1.00914		w/o Dox	1.33933	1.02649		Pseudo clusters	1.22391	1.0388		w/o Dox Pseudo clusters	1.15046	1.05003
Dox	1.4648	1.03069		w/o Dox	1.27109	1.04289		Pseudo clusters	1.36789	1.03848		w/o Dox Pseudo clusters	1.0356	1.01768
Dox	1.42511	1.03158		w/o Dox	1.44483	1.01812		Pseudo clusters	1.24842	1.03072		w/o Dox Pseudo clusters	1.05998	1.04347
Dox	1.49572	1.00016		w/o Dox	1.23469	1.01461		Pseudo clusters	1.25382	1.04348		w/o Dox Pseudo clusters	1.10831	1.01969
Dox	1.34668	1.16536		w/o Dox	1.20743	1.05326		Pseudo clusters	1.08445	0.989107		w/o Dox Pseudo clusters	1.07762	1.01768
Dox	1.26814	1.01657		w/o Dox	1.25395	1.11418		Pseudo clusters	1.18185	1.02032		w/o Dox Pseudo clusters	1.14092	1.01166
Dox	1.32422	1.04863		w/o Dox	1.66767	0.985904		Pseudo clusters	1.02815	1.0069		w/o Dox Pseudo clusters	1.04638	1.01224
Dox	1.6642	1.0529		w/o Dox	1.62142	1.00397		Pseudo clusters	1.08658	1.00992		w/o Dox Pseudo clusters	0.803985	1.00826
Dox	1.40106	1.01596		w/o Dox	1.72922	0.991246		Pseudo clusters	1.12443	1.04143		w/o Dox Pseudo clusters	1.08518	1.01505
Dox	1.31051	1.00949		w/o Dox	1.34643	1.03147		Pseudo clusters	1.11837	1.01935		w/o Dox Pseudo clusters	1.09731	1.04368
Dox	1.32133	0.984554		w/o Dox	1.37025	0.994545		Pseudo clusters	1.09151	1.02913		w/o Dox Pseudo clusters	0.903026	1.0183
Dox	1.62653	1.04736		w/o Dox	1.35901	1.04796		Pseudo clusters	1.11493	1.00012		w/o Dox Pseudo clusters	1.025	1.03541
Dox	1.59365	1.01041		w/o Dox	1.2742	1.04639		Pseudo clusters	1.11837	0.995384		w/o Dox Pseudo clusters	1.11756	1.03394
Dox	1.73535	1.05168		w/o Dox	1.76458	1.02808		Pseudo clusters	1.12885	1.03386		w/o Dox Pseudo clusters	0.967849	0.942739
Dox	1.59256	1.05475		w/o Dox	1.77727	1.02852		Pseudo clusters	1.12859	1.00054		w/o Dox Pseudo clusters	0.60831	0.945097
Dox	1.31709	1.04274		w/o Dox	1.67639	1.06274		Pseudo clusters	1.14105	1.03757		w/o Dox Pseudo clusters	1.07865	1.03342
Dox	1.67173	0.997485		w/o Dox	1.54218	0.997688		Pseudo clusters	1.14799	1.0275		w/o Dox Pseudo clusters	1.1542	1.06461
Dox	1.78283	0.977165		w/o Dox	1.76447	1.02146		Pseudo clusters	1.15549	1.02003		w/o Dox Pseudo clusters	1.1174	1.073
Dox	1.77334	0.95777		w/o Dox	1.76362	0.995462		Pseudo clusters	1.07381	1.02035		w/o Dox Pseudo clusters	1.11341	1.01167
Dox	1.20033	0.980171		w/o Dox	1.45379	1.01481		Pseudo clusters	1.15414	1.01158		w/o Dox Pseudo clusters	1.03113	1.03953
Dox	1.65171	0.968024		w/o Dox	1.2741	1.00369		Pseudo clusters	1.02333	0.996318		w/o Dox Pseudo clusters	0.823083	0.97711
Dox	1.79808	1.01381		w/o Dox	1.33135	1.06801		Pseudo clusters	1.06954	1.00513		w/o Dox Pseudo clusters	0.665149	0.948994
Dox	1.77602	1.00789		w/o Dox	1.39471	1.03148		Pseudo clusters	1.10781	1.03787		w/o Dox Pseudo clusters	1.11244	1.07926
Dox	1.78343	1.00633		w/o Dox	1.20233	1.01322		Pseudo clusters	1.04643	1.03567		w/o Dox Pseudo clusters	1.12604	1.00703
Dox	1.7722	1.01085		w/o Dox	1.22972	1.06801		Pseudo clusters	1.07604	0.986439		w/o Dox Pseudo clusters	0.761888	0.995166
Dox	1.77048	1.10771		w/o Dox	1.62252	0.998925		Pseudo clusters	1.27342	1.03959		w/o Dox Pseudo clusters	1.04907	1.03766
Dox	1.78871	1.01282		w/o Dox	1.38996	1.02642		Pseudo clusters	1.20484	1.0569		w/o Dox Pseudo clusters	1.13328	1.03793
Dox	1.61838	1.02128		w/o Dox	1.28786	1.01772		Pseudo clusters	1.00241	0.990083		w/o Dox Pseudo clusters	1.13814	1.05086
Dox	1.42885	1.02693		w/o Dox	1.74519	1.04883		Pseudo clusters	1.10936	1.07178		w/o Dox Pseudo clusters	0.969269	1.03299
Dox	1.33001	0.987231		w/o Dox	1.62325	1.04484		Pseudo clusters	1.05408	0.984313		w/o Dox Pseudo clusters	1.11972	1.03958
Dox	1.25667	1.03019		w/o Dox	1.59711	1.08233		Pseudo clusters	1.06283	1.02011		w/o Dox Pseudo clusters	0.759929	1.06735
Dox	1.25402	1.04497		w/o Dox	1.74081	1.02695		Pseudo clusters	1.01404	0.997184		w/o Dox Pseudo clusters	1.05034	1.02303
Dox	1.40407	1.03681		w/o Dox	1.41887	1.01214		Pseudo clusters	1.05126	0.999095		w/o Dox Pseudo clusters	1.06665	1.05486
Dox	1.42405	1.03188		w/o Dox	1.52915	1.03208		Pseudo clusters	1.08718	1.02648		w/o Dox Pseudo clusters	1.13749	1.01621
Dox	1.22757	1.02037		w/o Dox	1.37015	1.02251		Pseudo clusters	1.16496	1.02648		w/o Dox Pseudo clusters	1.10088	1.04097
Dox	1.36168	1.00721		w/o Dox	1.34719	1.07344		Pseudo clusters	1.04941	1.00737		w/o Dox Pseudo clusters	1.13036	1.03086
Dox	1.75816	0.989125		w/o Dox	1.3299	1.04861		Pseudo clusters	1.09237	0.985086		w/o Dox Pseudo clusters	1.09574	1.05435
Dox	1.75289	1.01106		w/o Dox	1.23585	1.0676		Pseudo clusters	1.17051	1.04171		w/o Dox Pseudo clusters	1.18139	1.04452
Dox	1.79606	1.01755		w/o Dox	1.24251	1.00994		Pseudo clusters	1.22466	1.01743		w/o Dox Pseudo clusters	0.812959	0.82528
Dox	1.5716	1.02411		w/o Dox	1.38863	1.0499		Pseudo clusters	1.07908	1.00679		w/o Dox Pseudo clusters	0.640436	1.01764
Dox	1.51527	1.0052		w/o Dox	1.20454	1.04454		Pseudo clusters	1.21874	1.03506		w/o Dox Pseudo clusters	1.11658	1.05306
Dox	1.4675	1.02128		w/o Dox	1.2224	1.01646		Pseudo clusters	1.11719	1.03833		w/o Dox Pseudo clusters	0.930729	0.994503
Dox	1.60585	1.01655		w/o Dox	1.20897	1.03561		Pseudo clusters	1.03641	1.05365		w/o Dox Pseudo clusters	0.999624	1.02535
Dox	1.47246	1.02411		w/o Dox	1.21097	1.12725		Pseudo clusters	1.01971	0.985786		w/o Dox Pseudo clusters	0.932666	1.0497
Dox	1.29959	1.00004		w/o Dox	1.35984	1.05275		Pseudo clusters	1.08215	1.01174		w/o Dox Pseudo clusters	1.09157	1.06059
Dox	1.37189	1.01345		w/o Dox	1.26019	1.08031		Pseudo clusters	1.01935	0.956388		w/o Dox Pseudo clusters	1.12468	1.05421
Dox	1.48918	1.02328		w/o Dox	1.25698	1.07733		Pseudo clusters	1.04609	1.00705		w/o Dox Pseudo clusters	1.12712	1.03695
Dox	1.38991	1.01702		w/o Dox	1.21987	1.03859		Pseudo clusters	1.1453	1.03426		w/o Dox Pseudo clusters	1.23053	1.04704
Dox	1.32927	1.03221		w/o Dox	1.22816	1.04008		Pseudo clusters	1.69168	1.00914		w/o Dox Pseudo clusters	1.18047	1.0574
Dox	1.52543	1.05366		w/o Dox	1.31238	1.0069		Pseudo clusters	1.77698	0.981217		w/o Dox Pseudo clusters	1.14882	1.04577
Dox	1.31481	1.04741		w/o Dox	1.23109	1.00574		Pseudo clusters	1.03291	1.0386		w/o Dox Pseudo clusters	1.06193	1.02839
Dox	1.33121	1.0054		w/o Dox	1.2353	1.05925		Pseudo clusters	1.20729	1.04708		w/o Dox Pseudo clusters	1.10985	1.03826
Dox	1.26808	0.984847		w/o Dox	1.36268	1.00571		Pseudo clusters	1.16475	1.06434		w/o Dox Pseudo clusters	0.98489	0.982915
Dox	1.2192	1.0483		w/o Dox	1.74561	1.07511		Pseudo clusters	1.04006	1.04211		w/o Dox Pseudo clusters	1.11476	1.02818
Dox	1.37696	1.0063		w/o Dox	1.70461	1.01889		Pseudo clusters	1.03089	1.00497		w/o Dox Pseudo clusters	1.10916	1.01617
Dox	1.312	1.00987		w/o Dox	1.28564	1.01235		Pseudo clusters	1.17663	1.00776		w/o Dox Pseudo clusters	1.01893	1.0065
Dox	1.28654	0.970548		w/o Dox	1.55961	1.02175		Pseudo clusters	1.06507	1.0337		w/o Dox Pseudo clusters	0.907316	0.953088
Dox	1.2737	0.993784		w/o Dox	1.48723	1.03521		Pseudo clusters	1.23892	0.971811		w/o Dox Pseudo clusters	1.02943	0.976083
Dox	1.30309	1.02188		w/o Dox	1.58101	1.13339		Pseudo clusters	1.09721	0.999318		w/o Dox Pseudo clusters	1.03421	1.00243
Dox	1.26195	1.03488		w/o Dox	1.73242	1.0695		Pseudo clusters	1.12745	0.984001		w/o Dox Pseudo clusters	1.04902	1.01201
Dox	1.30181	1.01821		w/o Dox	1.68063	1.06844		Pseudo clusters	1.25532	1.05214		w/o Dox Pseudo clusters	0.900853	0.959795
Dox	1.43908	0.970852		w/o Dox	1.7824	1.08787		Pseudo clusters	1.15004	0.994629		w/o Dox Pseudo clusters	1.01362	1.03563
Dox	1.34995	1.01919		w/o Dox	1.51565	1.07609		Pseudo clusters	1.0552	0.962948		w/o Dox Pseudo clusters	1.04025	1.0331
Dox	1.23578	0.990858		w/o Dox	1.2215	1.03967		Pseudo clusters	1.1505	1.02039		w/o Dox Pseudo clusters	1.0015	1.02496
Dox	1.22528	0.983301		w/o Dox	1.32477	1.00546		Pseudo clusters	1.05007	1.00296		w/o Dox Pseudo clusters	0.940882	0.876367
Dox	1.49828	1.02297		w/o Dox	1.23904	1.0457		Pseudo clusters	1.05911	1.02362		w/o Dox Pseudo clusters	1.13486	1.05782
Dox	1.48655	1.01447		w/o Dox	1.3659	0.99891		Pseudo clusters	1.11979	1.00909		w/o Dox Pseudo clusters	0.977253	1.03057
Dox	1.29023	0.973381		w/o Dox	1.64451	1.02975		Pseudo clusters	1.13991	1.03523		w/o Dox Pseudo clusters	1.06247	1.02684
Dox	1.21078	1.00593		w/o Dox	1.43236	1.04179		Pseudo clusters	1.06742	1.00684		w/o Dox Pseudo clusters	0.969977	0.994807
Dox	1.75504	1.03685		w/o Dox	1.68184	1.03953		Pseudo clusters	1.12867	1.00859		w/o Dox Pseudo clusters	0.958115	0.989107
Dox	1.57022	1.02909		w/o Dox	1.37036	1.00215		Pseudo clusters	1.12886	1.02247		w/o Dox Pseudo clusters	1.05429	1.01869
Dox	1.48164	0.992965		w/o Dox	1.48113	1.08962		Pseudo clusters	1.0348	1.00149		w/o Dox Pseudo clusters	0.997228	0.899534
Dox	1.48288	0.942914		w/o Dox	1.2137	0.973275		Pseudo clusters	1.18648	1.02395		w/o Dox Pseudo clusters	1.01662	1.03552
Dox	1.27293	1.01799		w/o Dox	1.51385	1.03424		Pseudo clusters	1.09136	1.01646		w/o Dox Pseudo clusters	1.09562	1.01613
Dox	1.44742	1.04382		w/o Dox	1.26038	1.05032		Pseudo clusters	1.09016	1.01971		w/o Dox Pseudo clusters	1.11207	1.01783
Dox	1.30799	1.00992		w/o Dox	1.31074	1.06057		Pseudo clusters	1.06302	0.976792		w/o Dox Pseudo clusters	0.376607	0.952501
Dox	1.33982	1.03575		w/o Dox	1.26877	1.08995		Pseudo clusters	1.09048	1.04457		w/o Dox Pseudo clusters	1.1636	1.02829
Dox	1.32093	1.02203		w/o Dox	1.21544	0.995651		Pseudo clusters	1.11806	1.04339		w/o Dox Pseudo clusters	1.06602	0.992377
Dox	1.25636	1.02445		w/o Dox	1.20183	0.959433		Pseudo clusters	1.08264	0.988335		w/o Dox Pseudo clusters	0.790783	0.913756
Dox	1.25253	1.02203		w/o Dox	1.22824	1.04349		Pseudo clusters	1.11828	1.01172		w/o Dox Pseudo clusters	1.04353	1.01949
Dox	1.27268	1.02578		w/o Dox	1.24124	1.03665		Pseudo clusters	1.13991	1.00732		w/o Dox Pseudo clusters	0.67857	0.974325
Dox	1.36716	1.02821		w/o Dox	1.22978	1.0962		Pseudo clusters	1.00712	0.974638		w/o Dox Pseudo clusters	0.737483	0.961006
Dox	1.43469	1.0607		w/o Dox	1.26055	1.0393		Pseudo clusters	1.02269	1.03421		w/o Dox Pseudo clusters	0.674018	0
Dox	1.26173	1.05745		w/o Dox	1.3388	1.10032		Pseudo clusters	1.02424	0.994382		w/o Dox Pseudo clusters	1.31568	1.06148
Dox	1.31068	1.03146		w/o Dox	1.22965	1.03967		Pseudo clusters	1.08677	0.988936		w/o Dox Pseudo clusters	1.1259	1.00733
Dox	1.30124	1.00385		w/o Dox	1.27755	1.00585		Pseudo clusters	1.08166	1.01889		w/o Dox Pseudo clusters	0.539569	0.890171
Dox	1.43469	1.00222		w/o Dox	1.23604	1.01646		Pseudo clusters	1.104	1.01533		w/o Dox Pseudo clusters	0.777518	1.03453
Dox	1.42932	1.02903		w/o Dox	1.25987	0.991267		Pseudo clusters	1.08416	1.03823		w/o Dox Pseudo clusters	0.852364	0.635183
Dox	1.32217	1.02984		w/o Dox	1.27888	1.06552		Pseudo clusters	1.17321	1.04967		w/o Dox Pseudo clusters	1.04804	0.91161
Dox	1.29834	1.02659		w/o Dox	1.32186	1.05091		Pseudo clusters	1.09793	1.03881		w/o Dox Pseudo clusters	1.13351	1.0494
Dox	1.24916	1.00791		w/o Dox	1.30015	1.04137		Pseudo clusters	1.14993	1.01445		w/o Dox Pseudo clusters	1.14314	1.00394
Dox	1.26266	0.987622		w/o Dox	1.30859	1.05663		Pseudo clusters	1.05572	1.00271		w/o Dox Pseudo clusters	1.02566	0.925453
Dox	1.45528	1.03733		w/o Dox	1.6282	1.03629		Pseudo clusters	1.19257	1.02522		w/o Dox Pseudo clusters	1.05378	1.03494
Dox	1.75648	1.02297		w/o Dox	1.24935	1.01658		Pseudo clusters	1.00488	0.947673		w/o Dox Pseudo clusters	0.903427	0.970767
Dox	1.69926	1.04671		w/o Dox	1.27457	1.03311		Pseudo clusters	1.17092	1.04557		w/o Dox Pseudo clusters	1.12617	1.03524
Dox	1.39408	1.00169		w/o Dox	1.24069	1.056		Pseudo clusters	1.0411	0.996324		w/o Dox Pseudo clusters	1.11927	1.0395
Dox	1.38423	1.02139		w/o Dox	1.26709	1.02421		Pseudo clusters	1.00891	1.01254		w/o Dox Pseudo clusters	0.770822	0.953432
Dox	1.7219	1.02701		w/o Dox	1.36096	1.06871		Pseudo clusters	1.08108	1.0323		w/o Dox Pseudo clusters	1.15561	1.0176
Dox	1.36306	1.0242		w/o Dox	1.33739	1.04455		Pseudo clusters	1.12055	1.03878		w/o Dox Pseudo clusters	1.20074	1.03482
Dox	1.54856	1.0045		w/o Dox	1.41233	1.0308		Pseudo clusters	1.03345	1.02404		w/o Dox Pseudo clusters	0.985115	0.92801
Dox	1.55296	1.01388		w/o Dox	1.3675	0.959874		Pseudo clusters	1.04964	0.980629		w/o Dox Pseudo clusters	1.09604	1.00898
Dox	1.40824	1.03097		w/o Dox	1.44357	0.963904		Pseudo clusters	1.13071	0.988672		w/o Dox Pseudo clusters	1.17716	1.05808
Dox	1.28724	1.05816		w/o Dox	1.36622	1.01065		Pseudo clusters	1.22852	1.02213		w/o Dox Pseudo clusters	1.11888	1.02535
Dox	1.29058	1.0027		w/o Dox	1.65249	1.00964		Pseudo clusters	1.13044	1.01924		w/o Dox Pseudo clusters	1.01916	1.07598
Dox	1.21147	1.02735		w/o Dox	1.48776	1.00017		Pseudo clusters	1.09132	1.01602		w/o Dox Pseudo clusters	1.2405	1.06573
Dox	1.28168	1.0071		w/o Dox	1.72329	1.05417		Pseudo clusters	1.10542	1.0202		w/o Dox Pseudo clusters	0.976375	0.975561
Dox	1.28094	1.01062		w/o Dox	1.71637	1.02677		Pseudo clusters	1.13094	1.02245		w/o Dox Pseudo clusters	0.350642	0.615147
Dox	1.65364	0.984353		w/o Dox	1.27393	0.92683		Pseudo clusters	1.10231	1.01473		w/o Dox Pseudo clusters	1.23375	1.05889
Dox	1.67324	1.01505		w/o Dox	1.28016	0.9905		Pseudo clusters	1.03868	1.02712		w/o Dox Pseudo clusters	1.14763	1.02367
Dox	1.63308	0.998606		w/o Dox	1.22123	1.02452		Pseudo clusters	1.12307	1.0064		w/o Dox Pseudo clusters	0.805073	0.570428
Dox	1.48709	1.0017		w/o Dox	1.35606	0.995091		Pseudo clusters	1.00575	1.00106		w/o Dox Pseudo clusters	1.00474	1.00991
Dox	1.72945	0.997891		w/o Dox	1.22943	1.04322		Pseudo clusters	1.06413	1.02511		w/o Dox Pseudo clusters	1.07147	1.00933
Dox	1.74518	1.01674		w/o Dox	1.25732	0.99121		Pseudo clusters	1.10305	1.01576		w/o Dox Pseudo clusters	0.941515	0.9314
Dox	1.57487	1.03316		w/o Dox	1.78193	1.03856		Pseudo clusters	1.0613	0.997047		w/o Dox Pseudo clusters	0.89322	1.04091
Dox	1.7427	1.01639		w/o Dox	1.44472	1.04322		Pseudo clusters	1.00827	1.0034		w/o Dox Pseudo clusters	1.08098	1.02961
Dox	1.34273	0.999797		w/o Dox	1.42443	1.04244		Pseudo clusters	1.03647	1.05639		w/o Dox Pseudo clusters	0.974885	0.994575
Dox	1.57285	1.02559		w/o Dox	1.57857	0.94301		Pseudo clusters	1.05566	1.02885		w/o Dox Pseudo clusters	0.998285	1.00053
Dox	1.42114	1.02553		w/o Dox	1.27051	1.0022		Pseudo clusters	1.11607	0.997045		w/o Dox Pseudo clusters	1.10849	1.03005
Dox	1.68489	1.00599		w/o Dox	1.49815	0.955117		Pseudo clusters	1.09777	1.00983		w/o Dox Pseudo clusters	1.1401	1.0119
Dox	1.65335	0.989134		w/o Dox	1.2565	1.01229		Pseudo clusters	1.13063	1.01016		w/o Dox Pseudo clusters	1.16169	1.00486
Dox	1.79937	1.01954		w/o Dox	1.28258	0.975968		Pseudo clusters	1.05832	0.978654		w/o Dox Pseudo clusters	1.03219	1.00324
Dox	1.77363	1.00954		w/o Dox	1.29918	1.05803		Pseudo clusters	1.01877	0.984094		w/o Dox Pseudo clusters	1.11026	1.00551
Dox	1.77651	0.996372		w/o Dox	1.31996	1.05063		Pseudo clusters	1.10253	1.02014		w/o Dox Pseudo clusters	0.956275	0.949912
Dox	1.78953	1.01229		w/o Dox	1.28505	1.00691		Pseudo clusters	1.18136	1.02362		w/o Dox Pseudo clusters	0.990133	1.04015
Dox	1.39599	0.96072		w/o Dox	1.21938	1.00982		Pseudo clusters	1.14897	1.0428		w/o Dox Pseudo clusters	1.15575	1.03233
Dox	1.73476	1.01886		w/o Dox	1.26781	1.05222		Pseudo clusters	1.13749	1.03467		w/o Dox Pseudo clusters	0.91281	1.03848
Dox	1.73679	1.01862		w/o Dox	1.52297	1.00943		Pseudo clusters	1.14157	1.0376		w/o Dox Pseudo clusters	1.22796	1.04351
Dox	1.43914	1.00838		w/o Dox	1.23316	0.989781		Pseudo clusters	1.14687	1.0506		w/o Dox Pseudo clusters	1.14038	1.06381
Dox	1.72284	1.02505		w/o Dox	1.57341	1.03663		Pseudo clusters	1.14192	1.04052		w/o Dox Pseudo clusters	1.15723	1.06168
Dox	1.68084	1.03655		w/o Dox	1.5991	1.02756		Pseudo clusters	1.04548	1.05188		w/o Dox Pseudo clusters	1.01757	0.984042
Dox	1.65697	1.02458		w/o Dox	1.73977	1.03058		Pseudo clusters	1.00936	1.00529		w/o Dox Pseudo clusters	0.920058	1.0194
Dox	1.46244	0.986454		w/o Dox	1.76468	1.0283		Pseudo clusters	1.0672	1.02126		w/o Dox Pseudo clusters	1.01322	0.993082
Dox	1.7003	0.985382		w/o Dox	1.79545	1.042		Pseudo clusters	1.02426	1.00269		w/o Dox Pseudo clusters	1.16147	1.00319
Dox	1.76942	0.996061		w/o Dox	1.67456	1.01455		Pseudo clusters	1.12299	1.03722		w/o Dox Pseudo clusters	1.10243	0.995739
Dox	1.36082	1.00248		w/o Dox	1.73962	1.04615		Pseudo clusters	1.25381	1.01438		w/o Dox Pseudo clusters	0.961624	0.91643
Dox	1.34063	1.03143		w/o Dox	1.77301	1.0609		Pseudo clusters	1.11867	1.0534		w/o Dox Pseudo clusters	1.08784	1.04002
Dox	1.23068	1.02962		w/o Dox	1.79154	1.06392		Pseudo clusters	1.06246	1.02939		w/o Dox Pseudo clusters	1.035	1.0708
Dox	1.25761	0.974434		w/o Dox	1.70843	1.02322		Pseudo clusters	1.02584	1.04006		w/o Dox Pseudo clusters	0.755754	0.221164
Dox	1.20311	1.0251		w/o Dox	1.70921	1.00999		Pseudo clusters	1.15003	1.03239		w/o Dox Pseudo clusters	0.968704	0.966718
Dox	1.27705	0.996148		w/o Dox	1.72689	1.06011		Pseudo clusters	1.19695	1.03672		w/o Dox Pseudo clusters	1.20649	1.04972
Dox	1.60508	1.04139		w/o Dox	1.72364	1.05635		Pseudo clusters	1.2005	1.04206		w/o Dox Pseudo clusters	1.04619	1.04441
Dox	1.71342	1.00791		w/o Dox	1.21482	1.03131		Pseudo clusters	1.19286	1.02138		w/o Dox Pseudo clusters	1.10208	1.04441
Dox	1.29928	1.03415		w/o Dox	1.23692	1.04299		Pseudo clusters	1.00336	1.0444		w/o Dox Pseudo clusters	0.760457	0.997616
Dox	1.69363	1.0669		w/o Dox	1.40312	1.03676		Pseudo clusters	1.00112	0.992854		w/o Dox Pseudo clusters	1.0446	1.00654
Dox	1.54526	1.0417		w/o Dox	1.25788	1.00675		Pseudo clusters	1.0863	1.02313		w/o Dox Pseudo clusters	0.97562	1.03404
Dox	1.78591	1.06429		w/o Dox	1.27098	1.02993		Pseudo clusters	1.02365	1.02051		w/o Dox Pseudo clusters	0.440664	0.822364
Dox	1.67236	1.11555		w/o Dox	1.33739	1.0362		Pseudo clusters	1.01036	0.978941		w/o Dox Pseudo clusters	1.02346	1.00817
Dox	1.56124	1.07037		w/o Dox	1.31049	1.03181		Pseudo clusters	1.07343	1.04702		w/o Dox Pseudo clusters	1.04777	0.985762
Dox	1.73062	1.05994		w/o Dox	1.22143	1.06564		Pseudo clusters	1.00657	0.998252		w/o Dox Pseudo clusters	1.0868	1.02639
Dox	1.6958	1.04083		w/o Dox	1.27361	1.02304		Pseudo clusters	1.10845	1.02154		w/o Dox Pseudo clusters	1.1	1.00548
Dox	1.79824	1.06217		w/o Dox	1.21533	1.04434		Pseudo clusters	1.0779	1.02532		w/o Dox Pseudo clusters	1.0874	1.00368
Dox	1.76379	1.07955		w/o Dox	1.28529	1.00988		Pseudo clusters	1.03916	1.02561		w/o Dox Pseudo clusters	1.32562	1.05571
Dox	1.74474	1.0991		w/o Dox	1.30646	1.00676		Pseudo clusters	1.05007	1.00556		w/o Dox Pseudo clusters	0.103408	0.73986
Dox	1.71227	1.07662		w/o Dox	1.30005	1.04422		Pseudo clusters	1.12114	1.02765		w/o Dox Pseudo clusters	1.05364	0.989538
Dox	1.62737	1.09991		w/o Dox	1.30543	1.0521		Pseudo clusters	1.12551	1.03811		w/o Dox Pseudo clusters	1.18508	1.04709
Dox	1.77233	1.06782		w/o Dox	1.34232	1.02057		Pseudo clusters	1.02273	0.930655		w/o Dox Pseudo clusters	1.12771	1.00288
Dox	1.73995	1.0409		w/o Dox	1.70972	1.03275		Pseudo clusters	1.03966	1.03036		w/o Dox Pseudo clusters	0.688645	1.04542
Dox	1.25269	0.988075		w/o Dox	1.2468	1.01075		Pseudo clusters	1.05531	0.972173		w/o Dox Pseudo clusters	1.19737	1.05892
Dox	1.21739	0.995624		w/o Dox	1.20239	1.02596		Pseudo clusters	1.19821	1.03474		w/o Dox Pseudo clusters	1.11747	1.03424
Dox	1.23917	1.01922		w/o Dox	1.3896	1.03728		Pseudo clusters	1.038	0.971004		w/o Dox Pseudo clusters	1.02083	0.978719
Dox	1.39904	1.01171		w/o Dox	1.33262	1.00356		Pseudo clusters	1.25232	1.03474		w/o Dox Pseudo clusters	1.15358	1.0211
Dox	1.59628	1.0079		w/o Dox	1.50591	1.02001		Pseudo clusters	1.20331	1.02422		w/o Dox Pseudo clusters	1.00908	1.02002
Dox	1.23712	0.993629		w/o Dox	1.42049	1.00529		Pseudo clusters	1.00591	0.995564		w/o Dox Pseudo clusters	0.833261	1.01225
Dox	1.21532	1.01803		w/o Dox	1.24901	1.05737		Pseudo clusters	1.11122	1.04824		w/o Dox Pseudo clusters	1.06502	0.990993
Dox	1.36065	1.01959		w/o Dox	1.2232	0.985581		Pseudo clusters	1.0123	0.971984		w/o Dox Pseudo clusters	1.04412	1.01461
Dox	1.26331	1.0477		w/o Dox	1.53294	1.04645		Pseudo clusters	1.06289	1.01792		w/o Dox Pseudo clusters	1.15871	1.07012
Dox	1.66724	1.0377		w/o Dox	1.24974	1.04567		Pseudo clusters	1.11893	1.02282		w/o Dox Pseudo clusters	0.913605	0.970143
Dox	1.43383	1.07971		w/o Dox	1.20313	0.968413		Pseudo clusters	1.08176	1.01565		w/o Dox Pseudo clusters	1.02483	1.00757
Dox	1.55889	1.02428		w/o Dox	1.35501	1.00041		Pseudo clusters	1.42041	1.01396		w/o Dox Pseudo clusters	1.11868	1.04701
Dox	1.41058	1.03365		w/o Dox	1.27224	1.01601		Pseudo clusters	1.23562	1.01092		w/o Dox Pseudo clusters	1.0666	1.01948
Dox	1.29274	1.03755		w/o Dox	1.34622	1.0324		Pseudo clusters	1.15473	1.01902		w/o Dox Pseudo clusters	1.18115	1.03812
Dox	1.41276	1.04614		w/o Dox	1.34119	1.01681		Pseudo clusters	1.03837	0.997751		w/o Dox Pseudo clusters	0.916605	1.00241
Dox	1.22254	0.973533		w/o Dox	1.24813	1.04846		Pseudo clusters	1.04878	1.01599		w/o Dox Pseudo clusters	0.983426	1.00871
Dox	1.37037	1.07598		w/o Dox	1.3317	1.054		Pseudo clusters	1.06782	1.00364		w/o Dox Pseudo clusters	1.13592	1.05651
Dox	1.23348	1.04574		w/o Dox	1.31765	1.06033		Pseudo clusters	1.04541	1.00398		w/o Dox Pseudo clusters	0.914792	1.00477
Dox	1.3179	1.03398		w/o Dox	1.32637	1.05163		Pseudo clusters	1.16577	1.02133		w/o Dox Pseudo clusters	0.273095	0.929625
Dox	1.36748	1.05092		w/o Dox	1.37274	1.00494		Pseudo clusters	1.07854	0.999971		w/o Dox Pseudo clusters	0.765532	1.04459
Dox	1.44561	1.03512		w/o Dox	1.24422	1.03818		Pseudo clusters	1.01942	1.00231		w/o Dox Pseudo clusters	1.14186	1.01118
Dox	1.41753	1.01561		w/o Dox	1.21737	1.07484		Pseudo clusters	1.05177	1.01002		w/o Dox Pseudo clusters	1.11141	1.00215
Dox	1.28087	1.00446		w/o Dox	1.21868	1.05654		Pseudo clusters	1.09885	1.01731		w/o Dox Pseudo clusters	0.798393	0.913675
Dox	1.76333	1.0259		w/o Dox	1.44309	0.981642		Pseudo clusters	1.17587	1.02302		w/o Dox Pseudo clusters	0.229932	0.167326
Dox	1.7917	1.02455		w/o Dox	1.65616	1.0414		Pseudo clusters	1.17503	1.03823		w/o Dox Pseudo clusters	1.18477	1.08895
Dox	1.74804	1.02952		w/o Dox	1.34077	1.03981		Pseudo clusters	1.11758	1.00464		w/o Dox Pseudo clusters	1.19025	1.0486
Dox	1.42878	1.01645		w/o Dox	1.20458	1.01829		Pseudo clusters	1.20934	1.03664		w/o Dox Pseudo clusters	0.865112	1.01626
Dox	1.49814	1.01002		w/o Dox	1.45464	1.01511		Pseudo clusters	1.12476	1.00498		w/o Dox Pseudo clusters	1.03099	0.977512
Dox	1.55766	1.03897		w/o Dox	1.46758	1.01351		Pseudo clusters	1.09134	1.01425		w/o Dox Pseudo clusters	0.701685	0
Dox	1.73238	1.03254		w/o Dox	1.23178	1.03059		Pseudo clusters	1.04399	1.01081		w/o Dox Pseudo clusters	1.13111	1.02796
Dox	1.25668	1.05907		w/o Dox	1.71868	1.00636		Pseudo clusters	1.00698	1.01322		w/o Dox Pseudo clusters	0.991801	0.975133
Dox	1.26952	1.05586		w/o Dox	1.6882	1.01484		Pseudo clusters	1.14233	1.00944		w/o Dox Pseudo clusters	0.99589	0.973339
Dox	1.65308	1.04138		w/o Dox	1.71612	1.02954		Pseudo clusters	1.0279	0.992757		w/o Dox Pseudo clusters	0.992916	1.07312
Dox	1.35154	1.02852		w/o Dox	1.74569	1.0432		Pseudo clusters	1.16318	1.03767		w/o Dox Pseudo clusters	0.989943	1.04285
Dox	1.74596	1.08399		w/o Dox	1.72602	0.992264		Pseudo clusters	1.0782	1.02636		w/o Dox Pseudo clusters	0.999608	0.964146
Dox	1.79838	1.10273		w/o Dox	1.65847	1.01903		Pseudo clusters	1.02532	1.00092		w/o Dox Pseudo clusters	0.999608	1.02648
Dox	1.76842	1.09576		w/o Dox	1.42049	0.995642		Pseudo clusters	1.13441	1.0518		w/o Dox Pseudo clusters	0.935149	1.03682
Dox	1.79486	1.05288		w/o Dox	1.75785	1.02758		Pseudo clusters	1.11325	1.02196		w/o Dox Pseudo clusters	1.07658	0.99147
Dox	1.76873	1.04583		w/o Dox	1.61816	1.03541		Pseudo clusters	1.08497	1.01474		w/o Dox Pseudo clusters	1.10007	1.04088
Dox	1.50623	1.03626		w/o Dox	1.76337	1.09096		Pseudo clusters	1.22813	1.04392		w/o Dox Pseudo clusters	1.11773	1.02289
Dox	1.23264	1.04097		w/o Dox	1.76547	1.04866		Pseudo clusters	1.28563	1.02959		w/o Dox Pseudo clusters	0.929564	0.909122
Dox	1.34091	1.02245		w/o Dox	1.67573	1.08297		Pseudo clusters	1.08042	0.959885		w/o Dox Pseudo clusters	1.09925	1.04899
Dox	1.55838	1.04275		w/o Dox	1.746	1.05646		Pseudo clusters	1.07503	0.988874		w/o Dox Pseudo clusters	1.0095	0.997937
Dox	1.50994	1.00677		w/o Dox	1.79637	1.06045		Pseudo clusters	1.12331	1.0234		w/o Dox Pseudo clusters	1.08429	0.99766
Dox	1.5674	1.02061		w/o Dox	1.79129	1.08457		Pseudo clusters	1.17489	1.02123		w/o Dox Pseudo clusters	1.0128	0.984107
Dox	1.42291	1.02153		w/o Dox	1.79473	1.08721		Pseudo clusters	1.14294	1.03955		w/o Dox Pseudo clusters	0.595334	0.99932
Dox	1.46066	1.00033		w/o Dox	1.76155	1.08786		Pseudo clusters	1.03384	1.00525		w/o Dox Pseudo clusters	1.21688	1.01592
Dox	1.24491	1.02139		w/o Dox	1.77969	1.02756		Pseudo clusters	1.09097	1.03622		w/o Dox Pseudo clusters	1.15647	1.02947
Dox	1.27018	1.01852		w/o Dox	1.70324	1.04301		Pseudo clusters	1.17839	1.02922		w/o Dox Pseudo clusters	0.957578	0.985731
Dox	1.50971	1.04578		w/o Dox	1.70131	0.980049		Pseudo clusters	1.04927	1.04778		w/o Dox Pseudo clusters	1.12089	1.02164
Dox	1.40361	1.07411		w/o Dox	1.70941	1.00032		Pseudo clusters	1.35078	1.02557		w/o Dox Pseudo clusters	1.11681	1.03217
Dox	1.21875	1.02069		w/o Dox	1.42391	1.00207		Pseudo clusters	1.27902	1.03339		w/o Dox Pseudo clusters	1.10069	1.01003
Dox	1.33723	0.977139		w/o Dox	1.21611	1.04949		Pseudo clusters	1.07434	1.07218		w/o Dox Pseudo clusters	1.11815	1.0427
Dox	1.32769	1.06916		w/o Dox	1.4541	0.987295		Pseudo clusters	1.20444	1.04528		w/o Dox Pseudo clusters	0.902262	0.896094
Dox	1.42588	0.916726		w/o Dox	1.32048	1.0627		Pseudo clusters	1.26678	1.0384		w/o Dox Pseudo clusters	1.12137	1.05562
Dox	1.58477	1.03123		w/o Dox	1.65022	1.05736		Pseudo clusters	1.40351	1.08125		w/o Dox Pseudo clusters	0.916458	0.891065
Dox	1.4868	1.02631		w/o Dox	1.77419	1.03549		Pseudo clusters	1.38175	1.0728		w/o Dox Pseudo clusters	0.945828	0.959193
Dox	1.74983	1.0221		w/o Dox	1.4535	1.03549		Pseudo clusters	1.00254	1.00608		w/o Dox Pseudo clusters	1.08739	1.07852
Dox	1.65293	1.00484		w/o Dox	1.67908	1.02937		Pseudo clusters	1.0699	1.04666		w/o Dox Pseudo clusters	1.05777	1.06942
Dox	1.78819	1.03018		w/o Dox	1.72433	1.02893		Pseudo clusters	1.06303	1.00078		w/o Dox Pseudo clusters	0.798275	0.861482
Dox	1.41165	0.938503		w/o Dox	1.63117	1.02772		Pseudo clusters	1.09771	1.02232		w/o Dox Pseudo clusters	1.19472	1.02685
Dox	1.74854	1.05687		w/o Dox	1.67429	1.00488		Pseudo clusters	1.095	1.01826		w/o Dox Pseudo clusters	0.467363	0.795683
Dox	1.5427	1.05301		w/o Dox	1.23487	1.03124		Pseudo clusters	1.07983	1.0295		w/o Dox Pseudo clusters	1.04217	1.00961
Dox	1.75412	1.07162		w/o Dox	1.25889	1.04288		Pseudo clusters	1.10962	1.01077		w/o Dox Pseudo clusters	0.734628	1.0407
Dox	1.50075	1.05722		w/o Dox	1.21702	1.03148		Pseudo clusters	1.08119	1.00359		w/o Dox Pseudo clusters	0.604436	0.713499
Dox	1.66162	1.01226		w/o Dox	1.25453	1.01337		Pseudo clusters	1.11945	1.01174		w/o Dox Pseudo clusters	0.867642	1.017
Dox	1.50676	1.02842		w/o Dox	1.24785	1.05562		Pseudo clusters	1.06781	1.03383		w/o Dox Pseudo clusters	1.12482	1.0533
Dox	1.78576	1.06593		w/o Dox	1.35504	1.08312		Pseudo clusters	1.02022	1.00903		w/o Dox Pseudo clusters	1.12547	1.00501
Dox	1.61702	1.01226		w/o Dox	1.22753	1.06769		Pseudo clusters	1.03415	1.02194		w/o Dox Pseudo clusters	1.07576	1.0055
Dox	1.35922	1.06495		w/o Dox	1.68703	1.0254		Pseudo clusters	1.08177	1.00528		w/o Dox Pseudo clusters	1.08156	0.995794
Dox	1.67954	0.966545		w/o Dox	1.21753	1.04814		Pseudo clusters	1.09257	1.03509		w/o Dox Pseudo clusters	1.12305	1.04529
Dox	1.2371	0.867367		w/o Dox	1.33802	1.01466		Pseudo clusters	1.04917	0.992258		w/o Dox Pseudo clusters	1.10756	1.0317
Dox	1.42044	0.95844		w/o Dox	1.26995	1.0513		Pseudo clusters	1.02402	1.00733		w/o Dox Pseudo clusters	1.14222	1.02355
Dox	1.71075	1.00343		w/o Dox	1.20045	1.03549		Pseudo clusters	1.04804	1.01923		w/o Dox Pseudo clusters	1.07455	1.06634
Dox	1.47305	1.01048		w/o Dox	1.28469	1.04034		Pseudo clusters	1.14669	1.02602		w/o Dox Pseudo clusters	1.15867	1.0635
Dox	1.43231	0.928082		w/o Dox	1.24934	1.01931		Pseudo clusters	1.16378	1.02108		w/o Dox Pseudo clusters	1.07562	1.0141
Dox	1.20126	0.982293		w/o Dox	1.20706	1.01773		Pseudo clusters	1.10238	0.974487		w/o Dox Pseudo clusters	0.876752	0.980767
Dox	1.63479	1.00904		w/o Dox	1.54688	0.970305		Pseudo clusters	1.09251	1.0486		w/o Dox Pseudo clusters	1.08815	1.05286
Dox	1.61827	0.975065		w/o Dox	1.28465	1.02663		Pseudo clusters	1.06188	1.04579		w/o Dox Pseudo clusters	1.15941	1.0354
Dox	1.40719	0.990966		w/o Dox	1.23304	1.00785		Pseudo clusters	1.09453	1.04776		w/o Dox Pseudo clusters	0.4038	0.198589
Dox	1.70859	1.00036		w/o Dox	1.32552	0.981399		Pseudo clusters	1.12441	1.03899		w/o Dox Pseudo clusters	0.549435	0.78011
Dox	1.6951	1.01157		w/o Dox	1.45273	1.02151		Pseudo clusters	1.11659	1.05411		w/o Dox Pseudo clusters	1.08525	1.03625
Dox	1.70282	1.01265		w/o Dox	1.74982	1.02631		Pseudo clusters	1.03803	1.02992		w/o Dox Pseudo clusters	1.08325	0.986392
Dox	1.35107	1.00109		w/o Dox	1.59975	1.05906		Pseudo clusters	1.13745	1.03264		w/o Dox Pseudo clusters	1.09097	0.966448
Dox	1.68012	1.05024		w/o Dox	1.41242	1.03346		Pseudo clusters	1.08208	1.04171		w/o Dox Pseudo clusters	1.27103	1.0712
Dox	1.67889	1.01482		w/o Dox	1.49527	1.04711		Pseudo clusters	1.16712	1.03464		w/o Dox Pseudo clusters	1.35766	1.08052
Dox	1.66245	1.03939		w/o Dox	1.28423	1.03772		Pseudo clusters	1.04397	1.02561		w/o Dox Pseudo clusters	1.31206	1.10595
Dox	1.44654	0.971451		w/o Dox	1.56041	1.01809		Pseudo clusters	1.0739	1.0246		w/o Dox Pseudo clusters	1.30475	1.03192
Dox	1.4409	1.04229		w/o Dox	1.38424	0.985666		Pseudo clusters	1.03606	0.977104		w/o Dox Pseudo clusters	1.08513	0.601577
Dox	1.38166	0.970728		w/o Dox	1.28898	0.998467		Pseudo clusters	1.16895	1.02724		w/o Dox Pseudo clusters	1.04914	1.0955
Dox	1.5952	0.948321		w/o Dox	1.39024	1.00017		Pseudo clusters	1.05675	0.979282		w/o Dox Pseudo clusters	1.0352	1.04601
Dox	1.65005	1.0201		w/o Dox	1.47658	0.993347		Pseudo clusters	1.08523	1.00292		w/o Dox Pseudo clusters	1.14338	1.04839
Dox	1.47452	1.0524		w/o Dox	1.39108	1.03516		Pseudo clusters	1.00664	1.0136		w/o Dox Pseudo clusters	1.01754	1.03837
Dox	1.38183	1.03289		w/o Dox	1.22551	1.00871		Pseudo clusters	1.00927	1.02506		w/o Dox Pseudo clusters	1.11505	1.03718
Dox	1.25387	1.0047		w/o Dox	1.40047	1.03887		Pseudo clusters	1.11009	1.02742		w/o Dox Pseudo clusters	1.09625	1.03766
Dox	1.28095	0.994581		w/o Dox	1.48569	1.05846		Pseudo clusters	1.0298	1.01394		w/o Dox Pseudo clusters	1.08924	1.01904
Dox	1.48123	1.03506		w/o Dox	1.22396	1.01537		Pseudo clusters	1.00261	0.985635		w/o Dox Pseudo clusters	1.0544	1.06069
Dox	1.48246	1.03578		w/o Dox	1.30161	1.07416		Pseudo clusters	1.04744	1.03499		w/o Dox Pseudo clusters	1.03996	1.03953
Dox	1.39025	1.06614		w/o Dox	1.26505	1.07705		Pseudo clusters	1.14658	1.06095		w/o Dox Pseudo clusters	0.995816	1.04096
Dox	1.28177	0.975065		w/o Dox	1.27728	1.01689		Pseudo clusters	1.03537	1.00147		w/o Dox Pseudo clusters	1.0894	1.03834
Dox	1.30165	1.01843		w/o Dox	1.20808	1.0112		Pseudo clusters	1.01961	1.03782		w/o Dox Pseudo clusters	1.02582	1.01671
Dox	1.24896	1.17813		w/o Dox	1.41116	0.883764		Pseudo clusters	1.05114	0.951593		w/o Dox Pseudo clusters	1.07245	1.02408
Dox	1.21203	1.06046		w/o Dox	1.23388	1.02772		Pseudo clusters	1.05341	1.06087		w/o Dox Pseudo clusters	1.03078	0.958684
Dox	1.36736	1.05062		w/o Dox	1.22162	1.0311		Pseudo clusters	1.13355	1.06457		w/o Dox Pseudo clusters	0.998142	0.992796
Dox	1.39643	0.993999		w/o Dox	1.22955	1.04661		Pseudo clusters	1.07354	1.04152		w/o Dox Pseudo clusters	0.566129	0
Dox	1.27377	1.01074		w/o Dox	1.2384	1.01019		Pseudo clusters	1.13248	1.03234		w/o Dox Pseudo clusters	1.07321	1.02288
Dox	1.44168	1.02649		w/o Dox	1.21163	0.997023		Pseudo clusters	1.14115	1.04885		w/o Dox Pseudo clusters	1.03991	1.00985
Dox	1.28928	0.993015		w/o Dox	1.27167	1.01322		Pseudo clusters	1.07235	1.00918		w/o Dox Pseudo clusters	1.09924	1.03591
Dox	1.33635	0.999415		w/o Dox	1.28518	1.04076		Pseudo clusters	1.1152	1.03292		w/o Dox Pseudo clusters	0.908235	1.07314
Dox	1.44887	1.05455		w/o Dox	1.26744	1.05372		Pseudo clusters	1.01603	0.973866		w/o Dox Pseudo clusters	1.10968	1.07815
Dox	1.23136	1.05171		w/o Dox	1.3737	1.03671		Pseudo clusters	1.07053	1.0115		w/o Dox Pseudo clusters	0.904769	1.05926
Dox	1.3645	1.03477		w/o Dox	1.29011	1.02051		Pseudo clusters	1.45191	1.09251		w/o Dox Pseudo clusters	0.387874	0.932482
Dox	1.49306	1.00936		w/o Dox	1.30814	0.988464		Pseudo clusters	1.54894	1.06497		w/o Dox Pseudo clusters	0.76535	0.901528
Dox	1.58242	1.05141		w/o Dox	1.28774	1.02739		Pseudo clusters	1.44244	1.11511		w/o Dox Pseudo clusters	1.11546	1.06108
Dox	1.67969	1.0628		w/o Dox	1.37474	1.07505		Pseudo clusters	1.11478	1.03346		w/o Dox Pseudo clusters	1.09872	1.02263
Dox	1.41884	1.08129		w/o Dox	1.20988	1.06859		Pseudo clusters	1.16242	1.03099		w/o Dox Pseudo clusters	1.00344	0.942514
Dox	1.28033	1.02758		w/o Dox	1.20202	1.01978		Pseudo clusters	1.24581	1.05596		w/o Dox Pseudo clusters	0.86717	0.972901
Dox	1.68907	1.04899		w/o Dox	1.20065	1.04585		Pseudo clusters	1.17251	1.0504		w/o Dox Pseudo clusters	1.26851	1.07737
Dox	1.60142	1.02086		w/o Dox	1.77313	0.961501		Pseudo clusters	1.11289	1.03022		w/o Dox Pseudo clusters	1.1713	1.03142
Dox	1.43419	1.01788		w/o Dox	1.40473	0.968457		Pseudo clusters	1.07918	1.008		w/o Dox Pseudo clusters	1.05249	1.00982
Dox	1.27702	1.18354		w/o Dox	1.28761	0.989326		Pseudo clusters	1.04661	1.01005		w/o Dox Pseudo clusters	0.919918	0.99542
Dox	1.7477	1.15245		w/o Dox	1.57422	1.01947		Pseudo clusters	1.21767	1.01996		w/o Dox Pseudo clusters	1.12005	1.0336
Dox	1.69193	1.0081		w/o Dox	1.67022	1.04266		Pseudo clusters	1.1539	1.01826		w/o Dox Pseudo clusters	0.969067	0.995691
Dox	1.68798	1.04986		w/o Dox	1.53014	1.05348		Pseudo clusters	1.05892	1.00658		w/o Dox Pseudo clusters	0.474397	0
Dox	1.74715	1.10833		w/o Dox	1.52719	1.04807		Pseudo clusters	1.08059	1.02053		w/o Dox Pseudo clusters	1.03896	1.0271
Dox	1.77784	1.09866		w/o Dox	1.78962	1.02473		Pseudo clusters	1.10852	1.01256		w/o Dox Pseudo clusters	0.963528	1.0382
Dox	1.79056	1.0551		w/o Dox	1.48053	1.04884		Pseudo clusters	1.04442	1.01622		w/o Dox Pseudo clusters	1.04317	0.972867
Dox	1.79376	1.12232		w/o Dox	1.63813	1.03261		Pseudo clusters	1.02472	1.01289		w/o Dox Pseudo clusters	1.16097	1.0474
Dox	1.7339	0.994709		w/o Dox	1.43488	1.02952		Pseudo clusters	1.07085	1.01289		w/o Dox Pseudo clusters	0.818106	0.974342
Dox	1.72513	1.08058		w/o Dox	1.44789	1.01251		Pseudo clusters	1.00552	1.01807		w/o Dox Pseudo clusters	0.993606	1.00411
Dox	1.79547	1.08494		w/o Dox	1.23779	1.08007		Pseudo clusters	1.15334	1.01111		w/o Dox Pseudo clusters	0.893058	0.929327
Dox	1.76712	1.11357		w/o Dox	1.55948	1.10643		Pseudo clusters	1.00145	1.00321		w/o Dox Pseudo clusters	1.01992	0.977294
Dox	1.7984	1.12028		w/o Dox	1.41579	1.09122		Pseudo clusters	1.04421	0.99277		w/o Dox Pseudo clusters	1.0875	1.03098
Dox	1.75263	1.11041		w/o Dox	1.52927	1.05526		Pseudo clusters	1.16837	1.02661		w/o Dox Pseudo clusters	1.09604	1.01461
Dox	1.66389	0.982613		w/o Dox	1.3916	1.07531		Pseudo clusters	1.10053	0.997916		w/o Dox Pseudo clusters	1.00928	1.00601
Dox	1.60565	0.979757		w/o Dox	1.56876	1.07462		Pseudo clusters	1.02984	0.982025		w/o Dox Pseudo clusters	1.02967	1.00961
Dox	1.74998	1.01776		w/o Dox	1.60149	1.04005		Pseudo clusters	1.13986	1.04082		w/o Dox Pseudo clusters	1.00928	1.02155
Dox	1.68558	1.02899		w/o Dox	1.53543	1.09744		Pseudo clusters	1.14694	1.05353		w/o Dox Pseudo clusters	1.05538	1.03348
Dox	1.78784	1.00626		w/o Dox	1.3772	1.07116		Pseudo clusters	1.11039	1.04347		w/o Dox Pseudo clusters	1.07474	1.01348
Dox	1.6764	1.03297		w/o Dox	1.40904	1.0843		Pseudo clusters	1.10177	1.00454		w/o Dox Pseudo clusters	0.76427	1.08141
Dox	1.68444	1.03266		w/o Dox	1.40102	1.07808		Pseudo clusters	1.16933	1.07419		w/o Dox Pseudo clusters	0.886071	0.946604
Dox	1.43396	1.06515		w/o Dox	1.29266	1.01238		Pseudo clusters	1.10448	1.02705		w/o Dox Pseudo clusters	1.09008	1.0508
Dox	1.69073	1.01362		w/o Dox	1.53091	1.06425		Pseudo clusters	1.08465	1.00179		w/o Dox Pseudo clusters	0.799475	1.04074
Dox	1.7972	1.06114		w/o Dox	1.3087	0.968819		Pseudo clusters	1.01651	0.984213		w/o Dox Pseudo clusters	1.00793	0.952474
Dox	1.75521	1.04936		w/o Dox	1.31178	1.01043		Pseudo clusters	1.10818	1.00523		w/o Dox Pseudo clusters	1.01249	0.912999
Dox	1.39357	1.03202		w/o Dox	1.23951	0.98339		Pseudo clusters	1.02815	0.995585		w/o Dox Pseudo clusters	1.10667	1.06584
Dox	1.66134	0.980493		w/o Dox	1.2102	1.0234		Pseudo clusters	1.10772	1.01323		w/o Dox Pseudo clusters	0.99338	1.06483
Dox	1.25615	1.00184		w/o Dox	1.2244	1.01176		Pseudo clusters	1.04754	0.984366		w/o Dox Pseudo clusters	1.1474	1.04791
Dox	1.70819	1.05918		w/o Dox	1.23443	1.02244		Pseudo clusters	1.06469	1.03579		w/o Dox Pseudo clusters	0.773949	1.08779
Dox	1.66756	1.06067		w/o Dox	1.36218	0.942233		Pseudo clusters	1.18907	1.05293		w/o Dox Pseudo clusters	1.0842	1.03825
Dox	1.71027	1.07839		w/o Dox	1.39184	0.943155		Pseudo clusters	1.3588	1.08385		w/o Dox Pseudo clusters	1.21513	1.07506
Dox	1.66954	1.03985		w/o Dox	1.32278	1.03574		Pseudo clusters	1.18108	1.0491		w/o Dox Pseudo clusters	1.0146	0.990184
Dox	1.79541	1.07034		w/o Dox	1.67589	0.948281		Pseudo clusters	1.31272	1.09469		w/o Dox Pseudo clusters	1.19649	1.03889
Dox	1.69942	1.04136		w/o Dox	1.26975	0.995849		Pseudo clusters	1.30312	1.07907		w/o Dox Pseudo clusters	0.946349	0.933602
Dox	1.74362	1.05282		w/o Dox	1.31057	1.04342		Pseudo clusters	1.06886	1.00853		w/o Dox Pseudo clusters	0.970597	0.972226
Dox	1.65445	1.02024		w/o Dox	1.31875	1.02577		Pseudo clusters	1.11255	1.02556		w/o Dox Pseudo clusters	1.20522	1.03865
Dox	1.68124	1.02935		w/o Dox	1.21917	1.01426		Pseudo clusters	1.23865	1.02965		w/o Dox Pseudo clusters	0.988493	1.02249
Dox	1.78392	0.985462		w/o Dox	1.23208	1.04111		Pseudo clusters	1.17225	1.03067		w/o Dox Pseudo clusters	0.733449	0.931917
Dox	1.68242	1.06206		w/o Dox	1.36057	0.980505		Pseudo clusters	1.07654	1.00853		w/o Dox Pseudo clusters	0.753962	0.910198
Dox	1.73969	1.0013		w/o Dox	1.2	0.993507		Pseudo clusters	1.00213	0.571725		w/o Dox Pseudo clusters	1.16803	1.06766
Dox	1.53816	1.06588		w/o Dox	1.27149	1.00808		Pseudo clusters	1.09407	1.03921		w/o Dox Pseudo clusters	1.21643	1.07259
Dox	1.5474	1.05852		w/o Dox	1.52759	1.04084		Pseudo clusters	1.09391	1.01612		w/o Dox Pseudo clusters	0.846224	0.949686
Dox	1.7255	0.963533		w/o Dox	1.72317	1.06855		Pseudo clusters	1.02534	1.03683		w/o Dox Pseudo clusters	1.03827	1.06406
Dox	1.75246	1.05778		w/o Dox	1.46742	1.08368		Pseudo clusters	1.0632	0.983191		w/o Dox Pseudo clusters	1.20096	1.06006
Dox	1.78195	1.03455		w/o Dox	1.38128	1.01984		Pseudo clusters	1.02002	0.999148		w/o Dox Pseudo clusters	1.0463	1.0538
Dox	1.7771	1.02607		w/o Dox	1.33731	1.16445		Pseudo clusters	1.12841	1.0285		w/o Dox Pseudo clusters	1.05238	1.04404
Dox	1.65643	0.982613		w/o Dox	1.33836	0.983511		Pseudo clusters	1.19823	1.04292		w/o Dox Pseudo clusters	0.885023	1.04429
Dox	1.45502	1.00994		w/o Dox	1.2417	1.02773		Pseudo clusters	1.24472	1.04317		w/o Dox Pseudo clusters	1.07409	1.04104
Dox	1.69574	1.00478		w/o Dox	1.26082	1.0292		Pseudo clusters	1.20472	1.03938		w/o Dox Pseudo clusters	0.852752	1.02733
Dox	1.22847	0.992429		w/o Dox	1.31174	1.05124		Pseudo clusters	1.25073	1.08414		w/o Dox Pseudo clusters	1.15005	1.05192
Dox	1.26095	1.12507		w/o Dox	1.2931	1.0909		Pseudo clusters	1.01786	1.01846		w/o Dox Pseudo clusters	0.67907	0.552514
Dox	1.22392	1.01138		w/o Dox	1.34249	1.05858		Pseudo clusters	1.1471	1.02757		w/o Dox Pseudo clusters	1.18276	1.04454
Dox	1.34695	1.07296		w/o Dox	1.34168	1.0505		Pseudo clusters	1.04516	0.987757		w/o Dox Pseudo clusters	0.992449	1.00028
Dox	1.31149	1.03585		w/o Dox	1.30787	1.06299		Pseudo clusters	1.07473	1.03772		w/o Dox Pseudo clusters	1.17785	1.0888
Dox	1.50233	1.0398		w/o Dox	1.25516	1.02608		Pseudo clusters	1.11422	1.04268		w/o Dox Pseudo clusters	0.926283	0.873402
Dox	1.292	1.01296		w/o Dox	1.23617	1.02898		Pseudo clusters	1.0905	1.05845		w/o Dox Pseudo clusters	0.975243	0.997765
Dox	1.31564	1.00506		w/o Dox	1.68863	1.04948		Pseudo clusters	1.06588	1.03719		w/o Dox Pseudo clusters	0.695357	0.586008
Dox	1.54629	1.05831		w/o Dox	1.76543	0.989138		Pseudo clusters	1.01331	1.01503		w/o Dox Pseudo clusters	0.466402	0.524901
Dox	1.2134	1.03959		w/o Dox	1.32576	1.03933		Pseudo clusters	1.11344	1.006		w/o Dox Pseudo clusters	1.05445	1.04527
Dox	1.45566	1.37253		w/o Dox	1.56935	1.02929		Pseudo clusters	1.13921	1.00117		w/o Dox Pseudo clusters	1.09921	1.01996
Dox	1.39831	1.05162		w/o Dox	1.49444	1.07547		Pseudo clusters	1.16843	1.04818		w/o Dox Pseudo clusters	0.65913	1.0428
Dox	1.71781	0.974241		w/o Dox	1.74677	1.04389		Pseudo clusters	1.15385	1.05402		w/o Dox Pseudo clusters	1.0024	1.05791
Dox	1.20687	1.03524		w/o Dox	1.23679	1.04134		Pseudo clusters	1.08797	1.0215		w/o Dox Pseudo clusters	0.678264	0.962621
Dox	1.72971	1.01453		w/o Dox	1.58335	1.04468		Pseudo clusters	1.06283	0.989987		w/o Dox Pseudo clusters	1.06701	0.975294
Dox	1.76265	1.029		w/o Dox	1.58323	1.01792		Pseudo clusters	1.07451	0.998004		w/o Dox Pseudo clusters	1.1897	1.04207
Dox	1.74774	1.0417		w/o Dox	1.43311	0.91686		Pseudo clusters	1.10445	1.01772		w/o Dox Pseudo clusters	1.15143	1.02184
Dox	1.62882	0.978477		w/o Dox	1.79005	1.08443		Pseudo clusters	1.23497	1.07278		w/o Dox Pseudo clusters	0.900745	0.958138
Dox	1.65735	0.998385		w/o Dox	1.27979	0.998816		Pseudo clusters	1.20486	1.06459		w/o Dox Pseudo clusters	0.877609	0.948831
Dox	1.54338	1.01829		w/o Dox	1.26533	1.01576		Pseudo clusters	1.04995	0.972651		w/o Dox Pseudo clusters	0.992236	0.995619
Dox	1.65115	0.979747		w/o Dox	1.20889	1.04447		Pseudo clusters	1.20564	1.07688		w/o Dox Pseudo clusters	0.786687	0.626098
Dox	1.73206	0.993726		w/o Dox	1.24438	1.04734		Pseudo clusters	1.05606	1.06653		w/o Dox Pseudo clusters	1.12589	1.03712
Dox	1.44622	1.02931		w/o Dox	1.23591	1.00853		Pseudo clusters	1.06463	1.03214		w/o Dox Pseudo clusters	1.09068	1.04844
Dox	1.68988	1.01882		w/o Dox	1.23528	1.03407		Pseudo clusters	1.079	1.01952		w/o Dox Pseudo clusters	0.210949	0.647778
Dox	1.71651	1.03942		w/o Dox	1.22895	1.02783		Pseudo clusters	1.03782	0.992653		w/o Dox Pseudo clusters	1.05795	0.866962
Dox	1.7373	1.00691		w/o Dox	1.22436	1.00075		Pseudo clusters	1.07114	1.04754		w/o Dox Pseudo clusters	1.18173	1.03776
Dox	1.76092	1.00186		w/o Dox	1.43615	1.0635		Pseudo clusters	1.03977	1.07175		w/o Dox Pseudo clusters	0.188737	0.390964
Dox	1.52165	1.00728		w/o Dox	1.36354	1.04045		Pseudo clusters	1.0098	1.04658		w/o Dox Pseudo clusters	1.39201	1.16312
Dox	1.6534	1.0274		w/o Dox	1.21199	1.01334		Pseudo clusters	1.05976	0.983162		w/o Dox Pseudo clusters	1.24475	1.06464
Dox	1.66384	1.01873		w/o Dox	1.28169	1.03274		Pseudo clusters	1.11983	1.0118		w/o Dox Pseudo clusters	1.1411	1.05762
Dox	1.71942	1.01046		w/o Dox	1.23161	1.03061		Pseudo clusters	1.19103	1.06118		w/o Dox Pseudo clusters	1.04453	1.02833
Dox	1.47301	1.0149		w/o Dox	1.23836	1.0214		Pseudo clusters	1.09074	1.02448		w/o Dox Pseudo clusters	1.02782	0.996744
Dox	1.7738	1.05247		w/o Dox	1.23271	1.03585		Pseudo clusters	1.34603	1.11219		w/o Dox Pseudo clusters	1.22711	1.08486
Dox	1.71332	1.06415		w/o Dox	1.69321	1.02933		Pseudo clusters	1.42302	1.12625		w/o Dox Pseudo clusters	0.706928	1.05053
Dox	1.79085	1.06516		w/o Dox	1.69014	1.04595		Pseudo clusters	1.30485	1.0722		w/o Dox Pseudo clusters	1.143	1.04733
Dox	1.7155	1.06888		w/o Dox	1.75695	1.03468		Pseudo clusters	1.45255	1.1348		w/o Dox Pseudo clusters	1.15551	1.0616
Dox	1.79733	1.07532		w/o Dox	1.59685	1.03886		Pseudo clusters	1.26021	1.02394		w/o Dox Pseudo clusters	0.860951	0.969984
Dox	1.79906	1.03775		w/o Dox	1.72061	0.976296		Pseudo clusters	1.20176	1.09261		w/o Dox Pseudo clusters	1.09137	1.02813
Dox	1.72344	1.07528		w/o Dox	1.77581	1.04599		Pseudo clusters	1.21783	1.11632		w/o Dox Pseudo clusters	1.08453	1.0487
Dox	1.75067	1.07001		w/o Dox	1.63671	1.04177		Pseudo clusters	1.07741	1.07386		w/o Dox Pseudo clusters	0.689957	0.822467
Dox	1.75879	1.09122		w/o Dox	1.68637	1.06109		Pseudo clusters	1.1348	1.07642		w/o Dox Pseudo clusters	0.788652	0.92156
Dox	1.72643	1.04632		w/o Dox	1.64193	1.05735		Pseudo clusters	1.0607	1.03535		w/o Dox Pseudo clusters	0.98509	1.01607
Dox	1.72666	1.07376		w/o Dox	1.76421	1.04086		Pseudo clusters	1.21765	1.05549		w/o Dox Pseudo clusters	1.20133	1.12562
Dox	1.74807	1.07129		w/o Dox	1.73088	1.04868		Pseudo clusters	1.33579	0.873169		w/o Dox Pseudo clusters	1.13157	1.11069
Dox	1.39379	1.07227		w/o Dox	1.72627	1.02454		Pseudo clusters	1.2203	1.07893		w/o Dox Pseudo clusters	1.22107	1.13331
Dox	1.72224	1.0595		w/o Dox	1.63509	0.998849		Pseudo clusters	1.10656	1.01526		w/o Dox Pseudo clusters	1.11936	0.930664
Dox	1.79078	1.047		w/o Dox	1.67205	1.00752		Pseudo clusters	1.16465	1.03686		w/o Dox Pseudo clusters	0.745074	0.294853
Dox	1.74593	1.05669		w/o Dox	1.67205	1.00402		Pseudo clusters	1.04333	0.996503		w/o Dox Pseudo clusters	1.10035	1.04131
Dox	1.76622	1.06285		w/o Dox	1.23133	1.09252		Pseudo clusters	1.10488	0.99025		w/o Dox Pseudo clusters	0.942091	0.931344
Dox	1.79069	1.07407		w/o Dox	1.20773	1.04993		Pseudo clusters	1.18588	1.05278		w/o Dox Pseudo clusters	1.11607	1.04102
Dox	1.74656	1.03016		w/o Dox	1.2547	1.03915		Pseudo clusters	1.1404	0.9987		w/o Dox Pseudo clusters	1.0908	1.00417
Dox	1.35658	1.02504		w/o Dox	1.26464	1.04219		Pseudo clusters	1.03615	1.00085		w/o Dox Pseudo clusters	0.299961	0.561417
Dox	1.4118	1.01129		w/o Dox	1.35328	1.02965		Pseudo clusters	1.08698	1.0089		w/o Dox Pseudo clusters	1.17753	1.02912
Dox	1.31005	1.0591		w/o Dox	1.39952	1.04054		Pseudo clusters	1.03038	1.01965		w/o Dox Pseudo clusters	0.861022	0.856868
Dox	1.33621	1.046		w/o Dox	1.3344	1.01323		Pseudo clusters	1.0685	0.974982		w/o Dox Pseudo clusters	0.777741	1.01497
Dox	1.32242	1.0722		w/o Dox	1.47949	1.06783		Pseudo clusters	1.11814	1.02769		w/o Dox Pseudo clusters	1.12303	1.05106
Dox	1.3841	0.989671		w/o Dox	1.76951	1.07495		Pseudo clusters	1.20758	1.04502		w/o Dox Pseudo clusters	1.18289	1.05572
Dox	1.23531	1.0198		w/o Dox	1.5581	1.04833		Pseudo clusters	1.11502	1.04502		w/o Dox Pseudo clusters	1.22356	1.0634
Dox	1.24048	1.00146		w/o Dox	1.30692	0.98983		Pseudo clusters	1.22323	1.0881		w/o Dox Pseudo clusters	1.15332	1.03988
Dox	1.38477	1.34929		w/o Dox	1.41097	1.00777		Pseudo clusters	1.05506	1.04622		w/o Dox Pseudo clusters	0.793234	0.990498
Dox	1.43682	1.44331		w/o Dox	1.22582	1.01227		Pseudo clusters	1.06471	1.02853		w/o Dox Pseudo clusters	0.30449	0.551722
Dox	1.27328	1.04945		w/o Dox	1.27333	1.05729		Pseudo clusters	1.07007	1.03377		w/o Dox Pseudo clusters	1.10859	1.00818
Dox	1.36409	1.01896		w/o Dox	1.21261	1.03563		Pseudo clusters	1.11741	1.01751		w/o Dox Pseudo clusters	1.09904	0.979448
Dox	1.267	1.04098		w/o Dox	1.2336	1.06851		Pseudo clusters	1.17401	1.02054		w/o Dox Pseudo clusters	0.74393	1.02733
Dox	1.32349	1.51954		w/o Dox	1.45543	1.06231		Pseudo clusters	1.11012	1.02963		w/o Dox Pseudo clusters	1.05814	1.01358
Dox	1.48001	1.07317		w/o Dox	1.4128	0.992363		Pseudo clusters	1.06659	1.00857		w/o Dox Pseudo clusters	1.13607	1.03139
Dox	1.29063	1.02319		w/o Dox	1.69855	1.00695		Pseudo clusters	1.07094	1.00765		w/o Dox Pseudo clusters	0.82419	1.05318
Dox	1.20756	1.29593		w/o Dox	1.40215	1.02324		Pseudo clusters	1.09176	1.01345		w/o Dox Pseudo clusters	1.00564	0.974382
Dox	1.22661	1.06357		w/o Dox	1.38293	1.04335		Pseudo clusters	1.15863	1.02046		w/o Dox Pseudo clusters	1.08329	1.03865
Dox	1.20144	1.04313		w/o Dox	1.47931	1.06489		Pseudo clusters	1.07673	1.03175		w/o Dox Pseudo clusters	0.95196	0.956499
Dox	1.20064	1.02065		w/o Dox	1.71446	1.04837		Pseudo clusters	1.31741	1.07292		w/o Dox Pseudo clusters	0.990619	1.03642
Dox	1.20583	1.06493		w/o Dox	1.47231	1.04909		Pseudo clusters	1.28082	1.04205		w/o Dox Pseudo clusters	1.05256	0.987699
Dox	1.59576	0.978035		w/o Dox	1.53495	1.06202		Pseudo clusters	1.35126	1.06999		w/o Dox Pseudo clusters	0.914532	1.06058
Dox	1.73755	1.02374		w/o Dox	1.24353	1.00672		Pseudo clusters	1.23864	1.02418		w/o Dox Pseudo clusters	0.95234	1.04049
Dox	1.67418	1.02853		w/o Dox	1.48024	1.03186		Pseudo clusters	1.40365	1.04173		w/o Dox Pseudo clusters	1.21174	1.03201
Dox	1.23752	1.03497		w/o Dox	1.437	0.966513		Pseudo clusters	1.48269	1.04952		w/o Dox Pseudo clusters	1.08641	1.05259
Dox	1.73971	1.02706		w/o Dox	1.33465	1.06273		Pseudo clusters	1.37727	1.06869		w/o Dox Pseudo clusters	1.15263	1.05598
Dox	1.37045	1.01225		w/o Dox	1.37569	1.02683		Pseudo clusters	1.13555	1.05116		w/o Dox Pseudo clusters	0.935305	0.333431
Dox	1.775	1.01261		w/o Dox	1.59041	1.02755		Pseudo clusters	1.02769	0.960617		w/o Dox Pseudo clusters	1.01373	0.992676
Dox	1.75205	1.00037		w/o Dox	1.79537	1.13846		Pseudo clusters	1.08832	1.02192		w/o Dox Pseudo clusters	0.911539	0.970673
Dox	1.63275	1.03911		w/o Dox	1.78295	1.15277		Pseudo clusters	1.1418	1.04362		w/o Dox Pseudo clusters	0.51756	0.86771
Dox	1.73406	1.01564		w/o Dox	1.74	1.05732		Pseudo clusters	1.09927	1.0132		w/o Dox Pseudo clusters	1.03433	1.0175
Dox	1.57624	1.13964		w/o Dox	1.74099	1.1087		Pseudo clusters	1.12103	1.01723		w/o Dox Pseudo clusters	1.07895	1.02371
Dox	1.74771	1.0677		w/o Dox	1.33414	1.03988		Pseudo clusters	1.20463	1.0462		w/o Dox Pseudo clusters	0.550375	0.742665
Dox	1.53229	1.03291		w/o Dox	1.21756	1.01452		Pseudo clusters	1.05458	1.01509		w/o Dox Pseudo clusters	1.06656	1.00515
Dox	1.69123	1.05202		w/o Dox	1.32328	1.01611		Pseudo clusters	1.03478	0.992225		w/o Dox Pseudo clusters	1.15478	1.04831
Dox	1.76564	1.0375		w/o Dox	1.29734	0.957453		Pseudo clusters	1.0389	0.967831		w/o Dox Pseudo clusters	1.19303	1.0538
Dox	1.69698	1.1229		w/o Dox	1.2419	1.01434		Pseudo clusters	1.10216	1.04894		w/o Dox Pseudo clusters	0.783589	1.03319
Dox	1.30871	0.999856		w/o Dox	1.28435	1.00441		Pseudo clusters	1.0047	1.02552		w/o Dox Pseudo clusters	1.11354	1.03017
Dox	1.38881	0.998478		w/o Dox	1.22417	1.00135		Pseudo clusters	1.03203	0.95194		w/o Dox Pseudo clusters	1.05104	1.02481
Dox	1.70034	0.988881		w/o Dox	1.42022	0.994479		Pseudo clusters	1.09612	1.06547		w/o Dox Pseudo clusters	1.01794	1.00156
Dox	1.68155	0.973438		w/o Dox	1.49607	1.02487		Pseudo clusters	1.12852	1.03324		w/o Dox Pseudo clusters	0.949596	0.92752
Dox	1.45675	0.982578		w/o Dox	1.64947	1.02391		Pseudo clusters	1.0807	1.02506		w/o Dox Pseudo clusters	1.11646	1.02932
Dox	1.67787	0.984516		w/o Dox	1.43804	1.01053		Pseudo clusters	1.12534	1.03944		w/o Dox Pseudo clusters	1.20669	1.02142
Dox	1.48858	1.03011		w/o Dox	1.47261	1.07981		Pseudo clusters	1.02879	0.978702		w/o Dox Pseudo clusters	1.10311	1.04535
Dox	1.6943	1.01937		w/o Dox	1.55658	1.0927		Pseudo clusters	1.01203	1.00558		w/o Dox Pseudo clusters	1.09564	1.00806
Dox	1.678	1.02965		w/o Dox	1.75409	1.07148		Pseudo clusters	1.0686	0.997678		w/o Dox Pseudo clusters	0.983847	1.01013
Dox	1.79404	1.01446		w/o Dox	1.57573	1.07451		Pseudo clusters	1.74084	1.00788		w/o Dox Pseudo clusters	1.03845	1.05024
Dox	1.55876	1.01731		w/o Dox	1.77324	1.05253		Pseudo clusters	1.02243	1.00919		w/o Dox Pseudo clusters	1.06566	1.04506
Dox	1.71223	1.00566		w/o Dox	1.68238	1.03534		Pseudo clusters	1.09528	1.02038		w/o Dox Pseudo clusters	0.977205	0.993573
Dox	1.63873	0.998574		w/o Dox	1.40687	1.11638		Pseudo clusters	1.10912	0.992413		w/o Dox Pseudo clusters	1.04509	1.04972
Dox	1.71786	1.02288		w/o Dox	1.72307	1.09698		Pseudo clusters	1.05834	1.00755		w/o Dox Pseudo clusters	1.01612	1.03632
Dox	1.78589	0.994918		w/o Dox	1.37712	1.02716		Pseudo clusters	1.04555	1.02301		w/o Dox Pseudo clusters	0.986453	1.03333
Dox	1.78054	1.02466		w/o Dox	1.73687	0.987874		Pseudo clusters	1.06238	1.02807		w/o Dox Pseudo clusters	1.00326	0.996883
Dox	1.7502	1.01972		w/o Dox	1.26072	0.982148		Pseudo clusters	1.03351	1.02907		w/o Dox Pseudo clusters	1.02108	1.04911
Dox	1.51916	1.01548		w/o Dox	1.52764	1.04331		Pseudo clusters	1.06746	0.999928		w/o Dox Pseudo clusters	0.927916	1.03007
Dox	1.76768	1.01112		w/o Dox	1.62718	1.03341		Pseudo clusters	1.05856	1.02311		w/o Dox Pseudo clusters	1.00461	1.01184
Dox	1.59381	1.04747		w/o Dox	1.75928	0.974916		Pseudo clusters	1.00236	0.981718		w/o Dox Pseudo clusters	1.18522	1.03458
Dox	1.41007	0.988708		w/o Dox	1.77576	1.02802		Pseudo clusters	1.01256	0.992313		w/o Dox Pseudo clusters	0.903885	1.03265
Dox	1.57612	0.989628		w/o Dox	1.55087	0.992041		Pseudo clusters	1.07897	1.00186		w/o Dox Pseudo clusters	1.35294	1.06682
Dox	1.65303	1.01078		w/o Dox	1.5662	1.01902		Pseudo clusters	1.13708	1.0655		w/o Dox Pseudo clusters	1.44232	1.07359
Dox	1.49499	1.03469		w/o Dox	1.59203	0.997437		Pseudo clusters	1.03226	0.993935		w/o Dox Pseudo clusters	1.38733	1.05844
Dox	1.69631	1.00314		w/o Dox	1.70461	1.0595		Pseudo clusters	1.10344	1.05287		w/o Dox Pseudo clusters	1.39787	1.07004
Dox	1.73086	1.00618		w/o Dox	1.44272	1.01812		Pseudo clusters	1.03414	1.02357		w/o Dox Pseudo clusters	1.03312	1.00561
Dox	1.76304	1.01423		w/o Dox	1.61052	0.999236		Pseudo clusters	1.09922	1.02687		w/o Dox Pseudo clusters	1.04898	1.06271
Dox	1.78338	1.00227		w/o Dox	1.74276	1.01947		Pseudo clusters	1.14339	1.03676		w/o Dox Pseudo clusters	1.01454	1.01122
Dox	1.56717	1.03285		w/o Dox	1.69716	1.0093		Pseudo clusters	1.1484	1.02781		w/o Dox Pseudo clusters	1.05195	1.02244
Dox	1.72582	1.00262		w/o Dox	1.74284	1.01453		Pseudo clusters	1.06413	1.00897		w/o Dox Pseudo clusters	1.07301	1.04334
Dox	1.54398	1.01538		w/o Dox	1.77149	1.06129		Pseudo clusters	1.01425	1.03872		w/o Dox Pseudo clusters	1.06161	1.06322
Dox	1.37538	1.01354		w/o Dox	1.5769	1.0532		Pseudo clusters	1.22007	1.01136		w/o Dox Pseudo clusters	1.08468	1.02813
Dox	1.74953	1.01239		w/o Dox	1.30513	1.01992		Pseudo clusters	1.14168	1.01609		w/o Dox Pseudo clusters	1.11536	1.0125
Dox	1.73291	1.03745		w/o Dox	1.799	1.07457		Pseudo clusters	1.16998	1.01305		w/o Dox Pseudo clusters	1.07211	1.0365
Dox	1.63522	0.98296		w/o Dox	1.51645	1.02765		Pseudo clusters	1.10847	1.00697		w/o Dox Pseudo clusters	0.946414	0.844218
Dox	1.69551	1.01814		w/o Dox	1.33296	1.09737		Pseudo clusters	1.20584	1.0117		w/o Dox Pseudo clusters	1.13407	1.0192
Dox	1.74286	1.00066		w/o Dox	1.66844	1.07949		Pseudo clusters	1.00038	1.00976		w/o Dox Pseudo clusters	1.02241	1.02785
Dox	1.76184	1.00365		w/o Dox	1.78474	1.05813		Pseudo clusters	1.07202	1.02176		w/o Dox Pseudo clusters	1.07395	1.00061
Dox	1.79034	1.00043		w/o Dox	1.41335	1.02178		Pseudo clusters	1.10325	1.02076		w/o Dox Pseudo clusters	0.0564055	0.0610849
Dox	1.73406	1.01193		w/o Dox	1.73889	1.02231		Pseudo clusters	1.10109	0.992762		w/o Dox Pseudo clusters	1.12298	1.01743
Dox	1.56698	0.994226		w/o Dox	1.45429	1.06479		Pseudo clusters	1.12836	1.04542		w/o Dox Pseudo clusters	0.813535	0.999214
Dox	1.27507	0.965018		w/o Dox	1.74634	1.02072		Pseudo clusters	1.08401	1.00443		w/o Dox Pseudo clusters	1.13249	1.02415
Dox	1.67267	1.04274		w/o Dox	1.72941	1.01461		Pseudo clusters	1.05959	1.02042		w/o Dox Pseudo clusters	0.953486	0.973715
Dox	1.2464	1.02692		w/o Dox	1.30732	0.989852		Pseudo clusters	1.07758	0.982224		w/o Dox Pseudo clusters	0.971988	1.01611
Dox	1.38769	1.04137		w/o Dox	1.69984	0.982358		Pseudo clusters	1.05064	1.02787		w/o Dox Pseudo clusters	1.1194	1.06011
Dox	1.20278	0.987717		w/o Dox	1.71679	1.01828		Pseudo clusters	1.09243	1.04168		w/o Dox Pseudo clusters	1.10964	1.03845
Dox	1.58596	1.03518		w/o Dox	1.21343	1.02005		Pseudo clusters	1.02817	1.01525		w/o Dox Pseudo clusters	0.943847	0.969865
Dox	1.6252	0.991168		w/o Dox	1.25021	1.04204		Pseudo clusters	1.08855	1.01225		w/o Dox Pseudo clusters	0.663524	0.921135
Dox	1.66444	1.00221		w/o Dox	1.7957	1.05627		Pseudo clusters	1.04777	0.99934		w/o Dox Pseudo clusters	0.874036	0.694179
Dox	1.76248	0.958873		w/o Dox	1.6801	1.03493		Pseudo clusters	1.08504	1.02937		w/o Dox Pseudo clusters	1.03648	1.03956
Dox	1.30567	1.06025		w/o Dox	1.69355	1.05974		Pseudo clusters	1.05482	1.00204		w/o Dox Pseudo clusters	1.03371	1.05835
Dox	1.71058	1.03846		w/o Dox	1.54846	1.08021		Pseudo clusters	1.08952	1.01135		w/o Dox Pseudo clusters	1.01224	1.01201
Dox	1.72215	1.06222		w/o Dox	1.33588	1.01552		Pseudo clusters	1.09434	1.04807		w/o Dox Pseudo clusters	1.02978	0.984466
Dox	1.77253	1.00433		w/o Dox	1.72019	1.04981		Pseudo clusters	1.06789	1.02562		w/o Dox Pseudo clusters	0.809793	0.269287
Dox	1.73531	1.12031		w/o Dox	1.70437	1.04528		Pseudo clusters	1.16799	1.05252		w/o Dox Pseudo clusters	1.04825	1.00377
Dox	1.73386	1.06438		w/o Dox	1.66036	1.04528		Pseudo clusters	1.12911	1.06954		w/o Dox Pseudo clusters	0.99377	1.02662
Dox	1.67407	1.039		w/o Dox	1.79102	1.04916		Pseudo clusters	1.0681	0.939775		w/o Dox Pseudo clusters	0.830195	0.878675
Dox	1.79525	1.03867		w/o Dox	1.66623	0.880928		Pseudo clusters	1.04931	1.01804		w/o Dox Pseudo clusters	1.15671	1.03587
Dox	1.78132	1.03182		w/o Dox	1.46291	1.05648		Pseudo clusters	1.09637	1.01373		w/o Dox Pseudo clusters	0.834309	0.979939
Dox	1.73426	1.03311		w/o Dox	1.79078	1.0565		Pseudo clusters	1.16718	1.10765		w/o Dox Pseudo clusters	0.745922	1.03767
Dox	1.64484	1.0297		w/o Dox	1.34803	1.05203		Pseudo clusters	1.12373	1.02371		w/o Dox Pseudo clusters	0.406823	0.376414
Dox	1.79444	1.04987		w/o Dox	1.29427	1.00432		Pseudo clusters	1.01423	1.00698		w/o Dox Pseudo clusters	0.956005	0.9356
Dox	1.69442	1.07702		w/o Dox	1.53408	1.05393		Pseudo clusters	1.02652	1.02614		w/o Dox Pseudo clusters	1.03722	1.00362
Dox	1.68156	1.04266		w/o Dox	1.73311	1.02086		Pseudo clusters	1.02978	1.00536		w/o Dox Pseudo clusters	0.978204	0.973589
Dox	1.79282	1.1685		w/o Dox	1.22078	1.03711		Pseudo clusters	1.05163	1.02787		w/o Dox Pseudo clusters	0.819261	1.0221
Dox	1.56179	0.972118		w/o Dox	1.24751	1.02974		Pseudo clusters	1.02297	1.02787		w/o Dox Pseudo clusters	1.03447	1.01722
Dox	1.69187	0.949062		w/o Dox	1.26604	1.04366		Pseudo clusters	1.12616	1.02641		w/o Dox Pseudo clusters	0.749715	0.0577531
Dox	1.76555	0.968684		w/o Dox	1.24793	1.01255		Pseudo clusters	1.03079	1.04261		w/o Dox Pseudo clusters	0.593993	0.89912
Dox	1.56948	0.986175		w/o Dox	1.26525	1.02256		Pseudo clusters	1.07356	1.01728		w/o Dox Pseudo clusters	1.09243	1.02495
Dox	1.72874	1.01245		w/o Dox	1.70883	1.02173		Pseudo clusters	1.08345	1.01567		w/o Dox Pseudo clusters	1.17112	1.05709
Dox	1.76068	1.0291		w/o Dox	1.37843	1.00939		Pseudo clusters	1.03655	0.987372		w/o Dox Pseudo clusters	0.844394	1.01415
Dox	1.7987	1.02588		w/o Dox	1.20305	1.02338		Pseudo clusters	1.03282	1.0286		w/o Dox Pseudo clusters	0.939897	0.973461
Dox	1.71599	1.0216		w/o Dox	1.24825	1.01311		Pseudo clusters	1.20632	1.03049		w/o Dox Pseudo clusters	1.02044	0.995311
Dox	1.77115	1.02407		w/o Dox	1.66803	1.05438		Pseudo clusters	1.04671	0.999326		w/o Dox Pseudo clusters	1.11383	1.143
Dox	1.73561	1.02324		w/o Dox	1.6548	1.06486		Pseudo clusters	1.02614	1.04025		w/o Dox Pseudo clusters	0.997845	1.00944
Dox	1.77885	1.03423		w/o Dox	1.38508	1.05962		Pseudo clusters	1.05843	1.01809		w/o Dox Pseudo clusters	1.06525	1.12991
Dox	1.69916	1.02821		w/o Dox	1.73479	1.0543		Pseudo clusters	1.0739	1.05248		w/o Dox Pseudo clusters	1.02786	0.983264
Dox	1.70978	1.02136		w/o Dox	1.73412	1.06814		Pseudo clusters	1.03404	0.994779		w/o Dox Pseudo clusters	0.889998	0.995688
Dox	1.66697	1.01497		w/o Dox	1.60484	1.08516		Pseudo clusters	1.14651	1.05073		w/o Dox Pseudo clusters	1.05889	1.13213
Dox	1.76181	1.02284		w/o Dox	1.3233	1.07468		Pseudo clusters	1.09561	1.01037		w/o Dox Pseudo clusters	1.09327	1.01011
Dox	1.71875	1.03028		w/o Dox	1.34296	1.07599		Pseudo clusters	1.05684	1.01717		w/o Dox Pseudo clusters	1.11461	1.0243
Dox	1.45574	0.996983		w/o Dox	1.6862	1.09138		Pseudo clusters	1.1717	1.05534		w/o Dox Pseudo clusters	1.11577	1.05732
Dox	1.37945	0.992355		w/o Dox	1.57836	1.02884		Pseudo clusters	1.15881	1.05446		w/o Dox Pseudo clusters	1.08408	1.02739
Dox	1.77468	1.00531		w/o Dox	1.68207	1.01967		Pseudo clusters	1.05416	1.013		w/o Dox Pseudo clusters	1.14034	1.03333
Dox	1.30876	0.995132		w/o Dox	1.6788	1.05172		Pseudo clusters	1.12878	1.03494		w/o Dox Pseudo clusters	1.14474	1.05035
Dox	1.70657	1.02542		w/o Dox	1.70692	1.01119		Pseudo clusters	1.05522	1.04418		w/o Dox Pseudo clusters	1.00985	1.02422
Dox	1.72387	1.03216		w/o Dox	1.29826	1.09644		Pseudo clusters	1.06573	1.1172		w/o Dox Pseudo clusters	0.999401	1.04555
Dox	1.77247	1.00809		w/o Dox	1.71114	0.988013		Pseudo clusters	1.0982	1.00207		w/o Dox Pseudo clusters	0.99231	1.03899
Dox	1.66271	0.990763		w/o Dox	1.44265	1.06628		Pseudo clusters	1.21319	1.08651		w/o Dox Pseudo clusters	0.996042	0.996586
Dox	1.45256	1.0192		w/o Dox	1.40921	1.07462		Pseudo clusters	1.09048	1.04911		w/o Dox Pseudo clusters	0.991937	0.95391
Dox	1.75765	1.02383		w/o Dox	1.54762	1.00726		Pseudo clusters	1.08311	1.02987		w/o Dox Pseudo clusters	1.00239	1.03133
Dox	1.5054	1.02661		w/o Dox	1.56516	1.07334		Pseudo clusters	1.06574	1.00627		w/o Dox Pseudo clusters	1.04771	1.0134
Dox	1.78953	1.01596		w/o Dox	1.72034	1.05955		Pseudo clusters	1.09332	1.03642		w/o Dox Pseudo clusters	1.03049	1.01432
Dox	1.77556	0.991429		w/o Dox	1.60075	1.05409		Pseudo clusters	1.07907	1.00814		w/o Dox Pseudo clusters	0.975091	1.00265
Dox	1.78452	1.01655		w/o Dox	1.79364	1.02851		Pseudo clusters	1.16801	1.06516		w/o Dox Pseudo clusters	0.931504	0.955084
Dox	1.70758	1.04697		w/o Dox	1.79021	0.968865		Pseudo clusters	1.13104	1.04086		w/o Dox Pseudo clusters	0.781215	0.972885
Dox	1.71251	1.00161		w/o Dox	1.32353	1.08008		Pseudo clusters	1.04528	1.06563		w/o Dox Pseudo clusters	1.00506	0.930532
Dox	1.79522	1.01506		w/o Dox	1.72837	1.03806		Pseudo clusters	1.11569	1.03329		w/o Dox Pseudo clusters	1.15375	1.02618
Dox	1.75816	1.01744		w/o Dox	1.64622	1.06556		Pseudo clusters	1.13076	1.02634		w/o Dox Pseudo clusters	0.885664	0.581341
Dox	1.67974	1.00209		w/o Dox	1.59089	1.03455		Pseudo clusters	1.1634	1.03184		w/o Dox Pseudo clusters	0.942956	1.03162
Dox	1.74819	1.00069		w/o Dox	1.38523	1.06424		Pseudo clusters	1.0742	1.03996		w/o Dox Pseudo clusters	0.991767	0.995679
Dox	1.29058	0.97425		w/o Dox	1.39263	1.04313		Pseudo clusters	1.18159	1.02083		w/o Dox Pseudo clusters	1.0296	0.969405
Dox	1.28436	0.960377		w/o Dox	1.74776	1.02994		Pseudo clusters	1.00646	1.00315		w/o Dox Pseudo clusters	1.02596	0.989941
Dox	1.23806	1.08933		w/o Dox	1.61077	1.03653		Pseudo clusters	1.40941	1.12335		w/o Dox Pseudo clusters	0.783126	0.960787
Dox	1.2862	1.03985		w/o Dox	1.78519	1.02466		Pseudo clusters	1.51492	1.14766		w/o Dox Pseudo clusters	1.10794	1.01677
Dox	1.25911	1.14031		w/o Dox	1.56154	1.02928		Pseudo clusters	1.51042	1.1717		w/o Dox Pseudo clusters	1.04033	1.00703
Dox	1.25727	1.26551		w/o Dox	1.77293	1.06075		Pseudo clusters	1.59278	1.1911		w/o Dox Pseudo clusters	0.760112	0.962612
Dox	1.71121	1.00836		w/o Dox	1.76347	1.05407		Pseudo clusters	1.42323	1.13919		w/o Dox Pseudo clusters	0.879181	1.03593
Dox	1.69125	1.04922		w/o Dox	1.60867	0.940383		Pseudo clusters	1.03348	0.991567		w/o Dox Pseudo clusters	1.04264	0.987864
Dox	1.204	1.05934		w/o Dox	1.77884	1.00541		Pseudo clusters	1.09333	1.01217		w/o Dox Pseudo clusters	0.933406	0.88373
Dox	1.67261	1.0159		w/o Dox	1.58537	1.02901		Pseudo clusters	1.14992	1.04013		w/o Dox Pseudo clusters	1.17639	1.04252
Dox	1.62258	0.992615		w/o Dox	1.42303	1.01992		Pseudo clusters	1.15391	1.0361		w/o Dox Pseudo clusters	1.12173	1.05507
Dox	1.70194	1.09181		w/o Dox	1.35649	1.01496		Pseudo clusters	1.01139	1.04707		w/o Dox Pseudo clusters	1.14213	1.03495
Dox	1.20173	1.03583		w/o Dox	1.40417	1.02488		Pseudo clusters	1.00504	0.94646		w/o Dox Pseudo clusters	0.772389	0.217633
Dox	1.20866	1.06633		w/o Dox	1.47276	1.01662		Pseudo clusters	1.00504	1.00663		w/o Dox Pseudo clusters	0.922787	0.976755
Dox	1.21852	1.07608		w/o Dox	1.23541	1.01033		Pseudo clusters	1.00205	1.08328		w/o Dox Pseudo clusters	0.947583	0.996779
Dox	1.37014	1.04647		w/o Dox	1.36961	1.03834		Pseudo clusters	1.0225	1.0355		w/o Dox Pseudo clusters	1.14306	1.00566
Dox	1.62709	1.02694		w/o Dox	1.40556	1.01625		Pseudo clusters	1.0203	1.05701		w/o Dox Pseudo clusters	0.743049	0.993225
Dox	1.6702	1.06731		w/o Dox	1.3885	1.01558		Pseudo clusters	1.00964	0.997176		w/o Dox Pseudo clusters	0.604587	1.07022
Dox	1.27007	1.07368		w/o Dox	1.75363	1.0303		Pseudo clusters	1.0372	1.06072		w/o Dox Pseudo clusters	0.604149	1.07733
Dox	1.46288	1.00882		w/o Dox	1.20546	1.02361		Pseudo clusters	1.03704	1.02147		w/o Dox Pseudo clusters	0.846794	0.490394
Dox	1.73352	1.04424		w/o Dox	1.22434	1.01657		Pseudo clusters	1.0766	1.02785		w/o Dox Pseudo clusters	1.14917	1.05369
Dox	1.76963	1.01807		w/o Dox	1.2499	0.996673		Pseudo clusters	1.02121	1.00087		w/o Dox Pseudo clusters	1.1429	1.03296
Dox	1.75926	1.05295		w/o Dox	1.44566	0.945487		Pseudo clusters	1.04277	1.02147		w/o Dox Pseudo clusters	1.10771	1.03034
Dox	1.73341	1.03242		w/o Dox	1.63503	1.03962		Pseudo clusters	1.04413	1.01857		w/o Dox Pseudo clusters	1.03441	1.04346
Dox	1.62954	0.921863		w/o Dox	1.53759	1.02588		Pseudo clusters	1.05204	1.01712		w/o Dox Pseudo clusters	1.20935	1.03952
Dox	1.62693	1.0064		w/o Dox	1.34252	1.04443		Pseudo clusters	1.04877	1.03017		w/o Dox Pseudo clusters	1.16357	1.06787
Dox	1.64718	1.0531		w/o Dox	1.3651	1.05199		Pseudo clusters	1.10913	1.06966		w/o Dox Pseudo clusters	1.36261	1.06462
Dox	1.62716	1.03538		w/o Dox	1.37126	1.04581		Pseudo clusters	1.11822	1.00427		w/o Dox Pseudo clusters	1.33296	1.06493
Dox	1.58654	1.01526		w/o Dox	1.51084	1.01214		Pseudo clusters	1.08976	1.06187		w/o Dox Pseudo clusters	1.24193	1.04352
Dox	1.43228	1.01606		w/o Dox	1.33269	1.03069		Pseudo clusters	1.23181	1.00065		w/o Dox Pseudo clusters	0.209172	0.866499
Dox	1.69268	1.06276		w/o Dox	1.2934	1.00664		Pseudo clusters	1.07508	1.07472		w/o Dox Pseudo clusters	0.170622	0.833111
Dox	1.7853	1.05967		w/o Dox	1.30079	1.03825		Pseudo clusters	1.00371	0.989134		w/o Dox Pseudo clusters	0.187206	0.854215
Dox	1.61912	1.04389		w/o Dox	1.24157	1.01764		Pseudo clusters	1.10791	1.03776		w/o Dox Pseudo clusters	0.832712	1.06954
Dox	1.76861	1.07785		w/o Dox	1.46324	1.05337		Pseudo clusters	1.09734	1.0508		w/o Dox Pseudo clusters	1.04549	0.995731
Dox	1.78704	1.04162		w/o Dox	1.35404	1.06848		Pseudo clusters	1.11684	1.03679		w/o Dox Pseudo clusters	0.980353	0.992292
Dox	1.79414	0.981844		w/o Dox	1.37208	1.02038		Pseudo clusters	1.03501	1.05566		w/o Dox Pseudo clusters	1.08557	1.05631
Dox	1.4341	1.00237		w/o Dox	1.50615	1.00046		Pseudo clusters	1.00504	1.03329		w/o Dox Pseudo clusters	1.02761	0.983827
Dox	1.75514	1.00076		w/o Dox	1.34802	1.03275		Pseudo clusters	1.17336	1.02308		w/o Dox Pseudo clusters	1.16393	1.04599
Dox	1.79198	1.03811		w/o Dox	1.53941	1.06361		Pseudo clusters	1.06101	1.03343		w/o Dox Pseudo clusters	1.22315	1.04476
Dox	1.77653	1.06437		w/o Dox	1.54918	1.02415		Pseudo clusters	1.12467	1.02722		w/o Dox Pseudo clusters	0.989554	0.951214
Dox	1.34684	0.994324		w/o Dox	1.59194	1.05374		Pseudo clusters	1.03815	1.00782		w/o Dox Pseudo clusters	0.966913	0.962732
Dox	1.75012	1.02981		w/o Dox	1.30746	1.06711		Pseudo clusters	1.15876	1.03447		w/o Dox Pseudo clusters	1.17155	1.03605
Dox	1.78213	1.03861		w/o Dox	1.20906	0.988636		Pseudo clusters	1.13282	1.02981		w/o Dox Pseudo clusters	1.0576	0.994196
Dox	1.4713	1.03619		w/o Dox	1.79811	0.985721		Pseudo clusters	1.12959	1.08155		w/o Dox Pseudo clusters	0.914003	0.976216
Dox	1.69487	1.00141		w/o Dox	1.40288	1.02852		Pseudo clusters	1.19555	1.02457		w/o Dox Pseudo clusters	1.018	0.727497
Dox	1.66657	1.02083		w/o Dox	1.24257	0.959491		Pseudo clusters	1.11341	1.03122		w/o Dox Pseudo clusters	1.06158	1.02779
Dox	1.66854	1.03619		w/o Dox	1.72572	0.981733		Pseudo clusters	1.15544	1.03449		w/o Dox Pseudo clusters	0.878489	0.967314
Dox	1.7921	1.13522		w/o Dox	1.75993	1.00643		Pseudo clusters	1.19444	1.06194		w/o Dox Pseudo clusters	0.911603	0.61797
Dox	1.76803	1.12704		w/o Dox	1.76105	1.04384		Pseudo clusters	1.0619	1.00621		w/o Dox Pseudo clusters	1.03786	0.995864
Dox	1.74412	1.04597		w/o Dox	1.3183	0.989403		Pseudo clusters	1.11767	1.01993		w/o Dox Pseudo clusters	1.07803	1.06464
Dox	1.79162	1.14208		w/o Dox	1.77422	1.0361		Pseudo clusters	1.07775	1.03197		w/o Dox Pseudo clusters	1.07987	1.08531
Dox	1.77284	1.18506		w/o Dox	1.34286	0.991704		Pseudo clusters	1.12715	1.06072		w/o Dox Pseudo clusters	1.07048	1.02663
Dox	1.76681	1.2245		w/o Dox	1.79775	1.02496		Pseudo clusters	1.0511	0.98449		w/o Dox Pseudo clusters	0.988274	0.943111
Dox	1.78499	1.1909		w/o Dox	1.6161	1.06303		Pseudo clusters	1.06014	1.01355		w/o Dox Pseudo clusters	1.09053	1.06646
Dox	1.79441	1.18862		w/o Dox	1.5045	0.998607		Pseudo clusters	1.14129	1.05391		w/o Dox Pseudo clusters	1.00883	1.0202
Dox	1.77701	1.17133		w/o Dox	1.72126	1.03887		Pseudo clusters	1.10875	1.06288		w/o Dox Pseudo clusters	0.997155	1.02877
Dox	1.78601	1.18393		w/o Dox	1.59556	1.02622		Pseudo clusters	1.05842	1.02667		w/o Dox Pseudo clusters	1.02084	1.00477
Dox	1.38046	0.911976		w/o Dox	1.63527	1.00321		Pseudo clusters	1.18533	1.05147		w/o Dox Pseudo clusters	0.925988	0.971737
Dox	1.75658	1.04846		w/o Dox	1.73798	1.02459		Pseudo clusters	1.08635	1.03123		w/o Dox Pseudo clusters	1.00357	0.981705
Dox	1.44902	1.0416		w/o Dox	1.38384	1.01874		Pseudo clusters	1.17481	1.04987		w/o Dox Pseudo clusters	0.877937	1.07284
Dox	1.5168	1.03107		w/o Dox	1.7626	1.03213		Pseudo clusters	1.00031	0.986205		w/o Dox Pseudo clusters	0.945509	0.963763
Dox	1.74251	0.98674		w/o Dox	1.73092	1.04784		Pseudo clusters	1.11347	1.02644		w/o Dox Pseudo clusters	0.96578	0.970028
Dox	1.24221	1.04686		w/o Dox	1.44204	1.03995		Pseudo clusters	1.0953	1.02698		w/o Dox Pseudo clusters	1.00477	0.986491
Dox	1.77198	0.980407		w/o Dox	1.27964	0.97047		Pseudo clusters	1.1328	1.01792		w/o Dox Pseudo clusters	1.1979	1.02324
Dox	1.27733	1.13438		w/o Dox	1.43517	1.04141		Pseudo clusters	1.09496	1.05823		w/o Dox Pseudo clusters	1.23044	1.04005
Dox	1.35979	1.07516		w/o Dox	1.63265	1.05384		Pseudo clusters	1.00501	1.00795		w/o Dox Pseudo clusters	1.13067	1.01612
Dox	1.20152	1.03502		w/o Dox	1.45973	1.07505		Pseudo clusters	1.0057	1.02417		w/o Dox Pseudo clusters	1.03785	0.978799
Dox	1.35032	1.00475		w/o Dox	1.27912	1.04653		Pseudo clusters	1.03156	1.00126		w/o Dox Pseudo clusters	1.17253	1.00216
Dox	1.69119	0.980892		w/o Dox	1.39082	1.01874		Pseudo clusters	1.07978	1.01788		w/o Dox Pseudo clusters	1.06125	1.0305
Dox	1.36465	1.04737		w/o Dox	1.26298	1.02898		Pseudo clusters	1.17328	1.05049		w/o Dox Pseudo clusters	1.11815	1.00978
Dox	1.47701	0.966205		w/o Dox	1.55707	1.00631		Pseudo clusters	1.19775	1.06989		w/o Dox Pseudo clusters	0.973425	0.966451
Dox	1.31305	1.03423		w/o Dox	1.20754	0.965818		Pseudo clusters	1.23038	1.02682		w/o Dox Pseudo clusters	1.13839	1.02028
Dox	1.35823	1.02031		w/o Dox	1.37957	1.06886		Pseudo clusters	1.19016	1.03224		w/o Dox Pseudo clusters	1.26451	1.03885
Dox	1.60126	1.03655		w/o Dox	1.61512	1.03408		Pseudo clusters	1.2142	1.03395		w/o Dox Pseudo clusters	0.995218	0.97291
Dox	1.20865	1.04582		w/o Dox	1.66623	0.996194		Pseudo clusters	1.09668	1.04622		w/o Dox Pseudo clusters	0.724566	0.982115
Dox	1.69026	1.02882		w/o Dox	1.76725	1.02479		Pseudo clusters	1.10912	1.01998		w/o Dox Pseudo clusters	1.022	1.01305
Dox	1.61639	0.99611		w/o Dox	1.59551	1.00725		Pseudo clusters	1.10152	1.01052		w/o Dox Pseudo clusters	1.03859	1.03162
Dox	1.69439	1.02572		w/o Dox	1.72568	1.01294		Pseudo clusters	1.0857	1.02363		w/o Dox Pseudo clusters	0.951313	0.997264
Dox	1.55668	1.00717		w/o Dox	1.79106	1.02708		Pseudo clusters	1.03966	1.04314		w/o Dox Pseudo clusters	1.00233	0.97038
Dox	1.23663	1.03113		w/o Dox	1.69306	1.02214		Pseudo clusters	1.00837	0.99805		w/o Dox Pseudo clusters	1.02461	1.02329
Dox	1.62805	1.01026		w/o Dox	1.70435	1.01138		Pseudo clusters	1.06614	0.987177		w/o Dox Pseudo clusters	0.92713	0.966125
Dox	1.57123	1.0551		w/o Dox	1.65553	1.02559		Pseudo clusters	1.08648	1.03817		w/o Dox Pseudo clusters	1.38532	1.12563
Dox	1.7249	1.00389		w/o Dox	1.72671	1.04296		Pseudo clusters	1.04468	1.04087		w/o Dox Pseudo clusters	1.23852	1.06502
Dox	1.65133	1.03766		w/o Dox	1.75787	1.04335		Pseudo clusters	1.13557	1.06743		w/o Dox Pseudo clusters	1.44135	1.12177
Dox	1.2825	1.03732		w/o Dox	1.78916	1.01365		Pseudo clusters	1.06998	1.00058		w/o Dox Pseudo clusters	1.28642	1.05263
Dox	1.70226	0.999588		w/o Dox	1.73101	1.04841		Pseudo clusters	1.10047	1.05415		w/o Dox Pseudo clusters	0.561849	0.451795
Dox	1.75969	1.0335		w/o Dox	1.72692	1.03857		Pseudo clusters	1.06588	0.996748		w/o Dox Pseudo clusters	0.691405	1.04913
Dox	1.69913	1.04568		w/o Dox	1.71871	1.05066		Pseudo clusters	1.10876	1.01646		w/o Dox Pseudo clusters	1.18829	1.06204
Dox	1.26058	1.14711		w/o Dox	1.70151	1.02216		Pseudo clusters	1.14324	1.04215		w/o Dox Pseudo clusters	0.906709	0.890672
Dox	1.51986	1.00911		w/o Dox	1.73831	1.02145		Pseudo clusters	1.02492	1.02841		w/o Dox Pseudo clusters	0.803288	0.845874
Dox	1.43377	1.04361		w/o Dox	1.69484	1.03207		Pseudo clusters	1.05791	1.04304		w/o Dox Pseudo clusters	1.01653	1.00648
Dox	1.23552	1.07595		w/o Dox	1.65566	1.0098		Pseudo clusters	1.14102	1.02901		w/o Dox Pseudo clusters	1.16152	1.07358
Dox	1.66243	1.03418		w/o Dox	1.35349	1.02868		Pseudo clusters	1.15468	1.02781		w/o Dox Pseudo clusters	1.16761	1.02878
Dox	1.53115	1.02061		w/o Dox	1.78374	0.951605		Pseudo clusters	1.08301	1.02811		w/o Dox Pseudo clusters	1.15866	1.03178
Dox	1.43218	1.05295		w/o Dox	1.69317	1.03065		Pseudo clusters	1.00165	1.06788		w/o Dox Pseudo clusters	1.19031	1.03211
Dox	1.37838	0.987547		w/o Dox	1.29307	1.05778		Pseudo clusters	1.09259	1.02081		w/o Dox Pseudo clusters	1.10759	1.01445
Dox	1.73007	0.966617		w/o Dox	1.78095	1.04727		Pseudo clusters	1.07534	1.06885		w/o Dox Pseudo clusters	1.04337	0.982804
Dox	1.72026	0.99159		w/o Dox	1.68209	1.03693		Pseudo clusters	1.29215	1.07633		w/o Dox Pseudo clusters	1.13171	1.02778
Dox	1.65222	0.984294		w/o Dox	1.73532	1.02632		Pseudo clusters	1.20012	1.07464		w/o Dox Pseudo clusters	1.03282	1.01686
Dox	1.61199	1.0317		w/o Dox	1.64052	1.02553		Pseudo clusters	1.06926	1.04664		w/o Dox Pseudo clusters	1.12658	1.01428
Dox	1.4749	1.01483		w/o Dox	1.77054	1.01688		Pseudo clusters	1.21967	1.03312		w/o Dox Pseudo clusters	1.12002	1.05013
Dox	1.59905	1.03502		w/o Dox	1.77467	1.01526		Pseudo clusters	1.18808	1.05726		w/o Dox Pseudo clusters	0.769221	0.380641
Dox	1.67509	1.04221		w/o Dox	1.79776	1.04622		Pseudo clusters	1.14491	0.443888		w/o Dox Pseudo clusters	1.08093	1.00998
Dox	1.75541	1.04395		w/o Dox	1.78601	1.01499		Pseudo clusters	1.09259	1.0432		w/o Dox Pseudo clusters	1.06288	1.02919
Dox	1.78656	1.01648		w/o Dox	1.77373	1.02675		Pseudo clusters	1.05744	1.02463		w/o Dox Pseudo clusters	0.752191	0.902399
Dox	1.77192	1.05581		w/o Dox	1.55907	1.04677		Pseudo clusters	1.01504	1.0259		w/o Dox Pseudo clusters	0.785632	0.905131
Dox	1.48632	1.03733		w/o Dox	1.59384	1.04362		Pseudo clusters	1.14064	1.06558		w/o Dox Pseudo clusters	0.957389	1.04119
Dox	1.49125	1.0767		w/o Dox	1.61769	1.03575		Pseudo clusters	1.15139	1.06355		w/o Dox Pseudo clusters	1.09224	1.02261
Dox	1.56664	1.02527		w/o Dox	1.4695	0.990141		Pseudo clusters	1.20355	1.02398		w/o Dox Pseudo clusters	0.986245	0.980809
Dox	1.672	0.993886		w/o Dox	1.67513	1.0484		Pseudo clusters	1.08856	1.00409		w/o Dox Pseudo clusters	1.19893	1.01851
Dox	1.49002	0.987508		w/o Dox	1.51363	0.986995		Pseudo clusters	1.0719	1.00951		w/o Dox Pseudo clusters	0.801293	1.00176
Dox	1.30275	1.06496		w/o Dox	1.40887	0.991714		Pseudo clusters	1.14835	1.0478		w/o Dox Pseudo clusters	1.07966	1.03459
Dox	1.25125	1.03229		w/o Dox	1.25898	1.0621		Pseudo clusters	1.06916	0.884116		w/o Dox Pseudo clusters	1.34185	1.05958
Dox	1.23502	1.02917		w/o Dox	1.49309	1.03874		Pseudo clusters	1.00093	1.03349		w/o Dox Pseudo clusters	0.744228	0.97481
Dox	1.21726	0.912949		w/o Dox	1.26534	1.08975		Pseudo clusters	1.01099	0.997226		w/o Dox Pseudo clusters	0.554834	0.866466
Dox	1.73254	1.02655		w/o Dox	1.49841	1.01292		Pseudo clusters	1.14878	1.04458		w/o Dox Pseudo clusters	1.34282	1.05817
Dox	1.73435	0.986587		w/o Dox	1.67338	1.03751		Pseudo clusters	1.0038	1.04129		w/o Dox Pseudo clusters	1.07569	1.03186
Dox	1.21151	1.08456		w/o Dox	1.27436	1.03198		Pseudo clusters	1.07658	0.975945		w/o Dox Pseudo clusters	0.578537	0.562525
Dox	1.41479	1.05088		w/o Dox	1.25843	1.06947		Pseudo clusters	1.12742	0.994828		w/o Dox Pseudo clusters	1.12975	1.0562
Dox	1.67307	1.07367		w/o Dox	1.73716	1.19394		Pseudo clusters	1.12825	1.01701		w/o Dox Pseudo clusters	1.14906	1.04837
Dox	1.69937	1.08115		w/o Dox	1.36802	1.03968		Pseudo clusters	1.13695	1.04908		w/o Dox Pseudo clusters	0.624817	0.334437
Dox	1.46813	1.08825		w/o Dox	1.2946	0.984104		Pseudo clusters	1.10363	1.02291		w/o Dox Pseudo clusters	1.12473	1.02374
Dox	1.48707	0.98676		w/o Dox	1.62299	1.03672		Pseudo clusters	1.17429	1.03043		w/o Dox Pseudo clusters	1.02748	1.04618
Dox	1.56097	1.01444		w/o Dox	1.43583	1.0256		Pseudo clusters	1.07389	0.99765		w/o Dox Pseudo clusters	1.10752	1.06248
Dox	1.22099	0.946625		w/o Dox	1.33304	1.04709		Pseudo clusters	1.07231	1.03212		w/o Dox Pseudo clusters	1.12668	1.06434
Dox	1.31198	1.01897		w/o Dox	1.43099	1.02931		Pseudo clusters	1.11889	1.01315		w/o Dox Pseudo clusters	0.550171	0
Dox	1.21127	1.00343		w/o Dox	1.20309	1.00445		Pseudo clusters	1.08468	1.02372		w/o Dox Pseudo clusters	0.724935	0.899911
Dox	1.43772	1.0221		w/o Dox	1.4277	0.987433		Pseudo clusters	1.02375	1.01667		w/o Dox Pseudo clusters	1.01441	1.02638
Dox	1.70267	1.0009		w/o Dox	1.50796	0.973382		Pseudo clusters	1.09499	1.0183		w/o Dox Pseudo clusters	1.02137	0.989394
Dox	1.48263	1.02058		w/o Dox	1.39204	1.03114		Pseudo clusters	1.10676	1.06542		w/o Dox Pseudo clusters	1.09141	1.05083
Dox	1.46044	1.03583		w/o Dox	1.5786	1.06003		Pseudo clusters	1.11374	1.05455		w/o Dox Pseudo clusters	1.13248	1.05471
Dox	1.54978	1.01981		w/o Dox	1.29051	1.05431		Pseudo clusters	1.10459	1.00564		w/o Dox Pseudo clusters	1.06759	1.01265
Dox	1.3448	1.00837		w/o Dox	1.50486	1.05979		Pseudo clusters	1.11256	1.02376		w/o Dox Pseudo clusters	0.790251	0.951407
Dox	1.27191	0.974049		w/o Dox	1.20709	1.03087		Pseudo clusters	1.07332	1.02867		w/o Dox Pseudo clusters	1.09539	1.03009
Dox	1.20416	1.02668		w/o Dox	1.61961	1.04008		Pseudo clusters	1.00053	1.01522		w/o Dox Pseudo clusters	0.638294	0.527456
Dox	1.20715	1.05643		w/o Dox	1.67899	1.01684		Pseudo clusters	1.11204	1.0307		w/o Dox Pseudo clusters	1.09085	1.00372
Dox	1.54763	0.987016		w/o Dox	1.27838	0.981973		Pseudo clusters	1.09961	1.02779		w/o Dox Pseudo clusters	0.915659	1.03815
Dox	1.31634	0.996169		w/o Dox	1.51342	0.999404		Pseudo clusters	1.02057	1.03783		w/o Dox Pseudo clusters	1.10665	1.0145
Dox	1.75109	1.01291		w/o Dox	1.38118	0.994024		Pseudo clusters	1.07324	0.998982		w/o Dox Pseudo clusters	1.15494	1.05372
Dox	1.76329	1.02717		w/o Dox	1.32176	1.01726		Pseudo clusters	1.1251	1.08335		w/o Dox Pseudo clusters	1.13365	1.03575
Dox	1.69445	1.01319		w/o Dox	1.45743	0.995237		Pseudo clusters	1.14553	1.03366		w/o Dox Pseudo clusters	1.14717	1.04304
Dox	1.731	1.07613		w/o Dox	1.73912	1.00051		Pseudo clusters	1.03613	0.988857		w/o Dox Pseudo clusters	1.02332	1.0601
Dox	1.70783	1.051		w/o Dox	1.44156	1.00514		Pseudo clusters	1.14723	1.0447		w/o Dox Pseudo clusters	1.15505	1.06504
Dox	1.74653	1.09149		w/o Dox	1.7099	1.0862		Pseudo clusters	1.05424	0.999474		w/o Dox Pseudo clusters	1.1514	1.0399
Dox	1.70949	1.01553		w/o Dox	1.72375	1.02361		Pseudo clusters	1.13388	1.05872		w/o Dox Pseudo clusters	1.16604	1.06347
Dox	1.72693	1.15375		w/o Dox	1.66833	0.996138		Pseudo clusters	1.11515	1.08632		w/o Dox Pseudo clusters	1.18221	1.0298
Dox	1.68531	1.07807		w/o Dox	1.74014	1.02676		Pseudo clusters	1.1194	1.0515		w/o Dox Pseudo clusters	0.997986	0.990514
Dox	1.73903	1.05		w/o Dox	1.6129	1.01325		Pseudo clusters	1.16906	1.08193		w/o Dox Pseudo clusters	0.991748	1.06603
Dox	1.78787	1.07119		w/o Dox	1.5028	0.997038		Pseudo clusters	1.11673	1.07649		w/o Dox Pseudo clusters	1.00459	1.03613
Dox	1.73791	1.06107		w/o Dox	1.41162	1.01955		Pseudo clusters	1.08718	1.02694		w/o Dox Pseudo clusters	1.01229	1.07892
Dox	1.71604	1.06105		w/o Dox	1.72715	1.01477		Pseudo clusters	1.03895	0.955771		w/o Dox Pseudo clusters	0.99505	1.02015
Dox	1.70571	1.04618		w/o Dox	1.50355	0.997038		Pseudo clusters	1.08646	1.02643		w/o Dox Pseudo clusters	0.999453	1.06578
Dox	1.78533	1.04265		w/o Dox	1.75359	0.991465		Pseudo clusters	1.11369	1.02874		w/o Dox Pseudo clusters	1.1695	1.09638
Dox	1.77936	1.0234		w/o Dox	1.29332	1.03306		Pseudo clusters	1.06058	1.0254		w/o Dox Pseudo clusters	0.88156	1.02902
Dox	1.7685	1.15002		w/o Dox	1.73004	1.0173		Pseudo clusters	1.09248	1.03465		w/o Dox Pseudo clusters	0.902691	0.946365
Dox	1.72277	1.02207		w/o Dox	1.53953	0.99884		Pseudo clusters	1.13354	1.05247		w/o Dox Pseudo clusters	1.1772	1.12611
Dox	1.25335	1.01088		w/o Dox	1.42602	1.00345		Pseudo clusters	1.04899	1.01312		w/o Dox Pseudo clusters	1.03376	0.941968
Dox	1.29187	1.00466		w/o Dox	1.55914	1.0199		Pseudo clusters	1.19003	1.03777		w/o Dox Pseudo clusters	0.81275	0.885865
Dox	1.45236	1.16722		w/o Dox	1.21414	1.05188		Pseudo clusters	1.07552	1.02511		w/o Dox Pseudo clusters	0.509003	0.972438
Dox	1.24545	0.981563		w/o Dox	1.21572	0.982426		Pseudo clusters	1.14124	1.05043		w/o Dox Pseudo clusters	0.710126	0.938556
Dox	1.20446	0.991335		w/o Dox	1.35143	1.04884		Pseudo clusters	1.06042	1.02217		w/o Dox Pseudo clusters	1.09303	1.00971
Dox	1.72027	0.987115		w/o Dox	1.20333	1.00825		Pseudo clusters	1.0141	1.00973		w/o Dox Pseudo clusters	1.09519	1.03589
Dox	1.72269	1.02122		w/o Dox	1.32454	1.01234		Pseudo clusters	1.13754	1.0588		w/o Dox Pseudo clusters	1.07672	1.00047
Dox	1.62302	1.01733		w/o Dox	1.31259	1.08002		Pseudo clusters	1.05815	1.02239		w/o Dox Pseudo clusters	0.902432	0.94718
Dox	1.78375	1.03046		w/o Dox	1.30983	1.00998		Pseudo clusters	1.10739	1.06603		w/o Dox Pseudo clusters	1.04494	0.977038
Dox	1.69992	1.01387		w/o Dox	1.38095	1.10037		Pseudo clusters	1.06605	1.03237		w/o Dox Pseudo clusters	0.993542	1.00004
Dox	1.45684	1.07736		w/o Dox	1.65626	1.06674		Pseudo clusters	1.11026	1.03714		w/o Dox Pseudo clusters	0.992073	1.02604
Dox	1.59351	1.29871		w/o Dox	1.61223	1.04169		Pseudo clusters	1.00321	1.02135		w/o Dox Pseudo clusters	0.989136	1.04604
Dox	1.76136	1.03916		w/o Dox	1.22452	1.05494		Pseudo clusters	1.108	1.04608		w/o Dox Pseudo clusters	1.00566	1.01729
Dox	1.35421	1.07548		w/o Dox	1.38622	1.00965		Pseudo clusters	1.08512	1.04296		w/o Dox Pseudo clusters	0.999417	1.05854
Dox	1.63194	1.02738		w/o Dox	1.42504	1.06651		Pseudo clusters	1.18225	1.07385		w/o Dox Pseudo clusters	0.967772	0.847932
Dox	1.32096	1.26119		w/o Dox	1.20522	1.02684		Pseudo clusters	1.1553	1.08697		w/o Dox Pseudo clusters	1.00278	0.978791
Dox	1.75467	1.0388		w/o Dox	1.22491	1.04932		Pseudo clusters	1.2562	1.05444		w/o Dox Pseudo clusters	0.93419	0.870144
Dox	1.78018	1.04019		w/o Dox	1.3963	0.997083		Pseudo clusters	1.30905	1.08779		w/o Dox Pseudo clusters	1.13406	1.04615
Dox	1.31282	1.01733		w/o Dox	1.49477	1.01295		Pseudo clusters	1.35378	1.10419		w/o Dox Pseudo clusters	1.17672	1.08092
Dox	1.25788	1.03984		w/o Dox	1.4224	1.06188		Pseudo clusters	1.13052	1.0108		w/o Dox Pseudo clusters	1.17044	1.04784
Dox	1.73108	1.04953		w/o Dox	1.48851	1.04868		Pseudo clusters	1.20302	1.03344		w/o Dox Pseudo clusters	0.856608	0.947765
Dox	1.76989	1.01427		w/o Dox	1.29873	0.987673		Pseudo clusters	1.00733	1.0205		w/o Dox Pseudo clusters	1.10225	0.996211
Dox	1.51613	0.987319		w/o Dox	1.48718	1.02815		Pseudo clusters	1.03333	0.96933		w/o Dox Pseudo clusters	0.979879	1.01463
Dox	1.30122	1.19146		w/o Dox	1.58073	1.04391		Pseudo clusters	1.14667	1.05521		w/o Dox Pseudo clusters	1.11152	1.03783
Dox	1.2651	1.04875		w/o Dox	1.30634	1.00845		Pseudo clusters	1.32849	1.11644		w/o Dox Pseudo clusters	1.0175	1.04124
Dox	1.38738	1.00561		w/o Dox	1.4021	1.00136		Pseudo clusters	1.30173	1.14998		w/o Dox Pseudo clusters	0.940014	1.05262
Dox	1.52658	1.03797		w/o Dox	1.4481	0.95803		Pseudo clusters	1.39352	1.13848		w/o Dox Pseudo clusters	1.53124	1.16337
Dox	1.25893	1.02718		w/o Dox	1.34726	1.01616		Pseudo clusters	1.17182	1.17874		w/o Dox Pseudo clusters	1.45068	1.12834
Dox	1.41915	1.02137		w/o Dox	1.24488	0.907456		Pseudo clusters	1.38846	1.15406		w/o Dox Pseudo clusters	0.874652	0
Dox	1.36887	1.26614		w/o Dox	1.34637	0.972539		Pseudo clusters	1.38879	1.1519		w/o Dox Pseudo clusters	0.13212	0.66329
Dox	1.68582	1.03771		w/o Dox	1.25628	1.05459		Pseudo clusters	1.18713	0.942225		w/o Dox Pseudo clusters	0.277027	0.792719
Dox	1.66942	1.2666		w/o Dox	1.24616	1.00041		Pseudo clusters	1.1273	1.30694		w/o Dox Pseudo clusters	0.118236	0.660806
Dox	1.77236	1.04108		w/o Dox	1.31219	1.03575		Pseudo clusters	1.08264	1.04904		w/o Dox Pseudo clusters	1.06457	1.00038
Dox	1.75645	1.01777		w/o Dox	1.30258	0.96014		Pseudo clusters	1.09163	1.03755		w/o Dox Pseudo clusters	1.10532	1.033
Dox	1.75484	1.06693		w/o Dox	1.26578	1.04486		Pseudo clusters	1.02457	1.01657		w/o Dox Pseudo clusters	1.13592	1.0065
Dox	1.79195	1.00912		w/o Dox	1.31444	0.938699		Pseudo clusters	1.12796	1.03206		w/o Dox Pseudo clusters	1.15582	1.03038
Dox	1.65642	1.04436		w/o Dox	1.75548	0.946553		Pseudo clusters	1.05057	0.988348		w/o Dox Pseudo clusters	0.856608	0.261817
Dox	1.71097	1.04145		w/o Dox	1.63991	0.894339		Pseudo clusters	1.19256	1.08801		w/o Dox Pseudo clusters	0.826281	0.891751
Dox	1.74044	1.05587		w/o Dox	1.77929	1.03815		Pseudo clusters	1.06426	1.05029		w/o Dox Pseudo clusters	1.07468	0.999459
Dox	1.74007	1.05384		w/o Dox	1.72379	1.02988		Pseudo clusters	1.15623	1.05679		w/o Dox Pseudo clusters	1.0407	0.97228
Dox	1.72455	0.980623		w/o Dox	1.79814	1.03448		Pseudo clusters	1.15552	1.0678		w/o Dox Pseudo clusters	0.524993	0.295046
Dox	1.5004	0.985711		w/o Dox	1.79546	1.04501		Pseudo clusters	1.04369	1.03951		w/o Dox Pseudo clusters	0.922009	0.965555
Dox	1.71722	1.00682		w/o Dox	1.78557	1.01784		Pseudo clusters	1.02981	0.992808		w/o Dox Pseudo clusters	1.06857	1.02328
Dox	1.62112	0.994896		w/o Dox	1.76816	1.04238		Pseudo clusters	1.01731	1.0179		w/o Dox Pseudo clusters	1.10151	1.01431
Dox	1.69802	1.04371		w/o Dox	1.75521	1.07375		Pseudo clusters	1.11885	1.06116		w/o Dox Pseudo clusters	1.17727	1.04298
Dox	1.78592	1.04625		w/o Dox	1.71798	1.01466		Pseudo clusters	1.10635	1.02003		w/o Dox Pseudo clusters	0.92325	1.0043
Dox	1.49512	0.960273		w/o Dox	1.71259	1.04784		Pseudo clusters	1.01892	0.992776		w/o Dox Pseudo clusters	1.07859	1.02819
Dox	1.79207	1.04263		w/o Dox	1.73573	1.07418		Pseudo clusters	1.05009	1.01531		w/o Dox Pseudo clusters	0.747917	0.9372
Dox	1.76769	1.06113		w/o Dox	1.3891	1.06141		Pseudo clusters	1.14548	1.0292		w/o Dox Pseudo clusters	1.06237	1.00573
Dox	1.68606	1.0346		w/o Dox	1.4875	1.00599		Pseudo clusters	1.12555	1.02055		w/o Dox Pseudo clusters	0.911115	0.953123
Dox	1.76575	1.01013		w/o Dox	1.5676	0.955521		Pseudo clusters	1.1383	1.04832		w/o Dox Pseudo clusters	1.05865	1.03598
Dox	1.69858	1.01322		w/o Dox	1.38374	1.01757		Pseudo clusters	1.01862	1.07298		w/o Dox Pseudo clusters	1.08282	1.01519
Dox	1.48856	1.03376		w/o Dox	1.55056	1.02352		Pseudo clusters	1.04329	0.988541		w/o Dox Pseudo clusters	1.10743	1.05321
Dox	1.68549	1.03666		w/o Dox	1.37884	1.05658		Pseudo clusters	1.2464	1.07452		w/o Dox Pseudo clusters	1.16745	1.05458
Dox	1.69998	0.969812		w/o Dox	1.29587	1.0338		Pseudo clusters	1.21319	1.01714		w/o Dox Pseudo clusters	1.07809	1.02093
Dox	1.53515	1.03164		w/o Dox	1.42023	1.02719		Pseudo clusters	1.12773	1.19716		w/o Dox Pseudo clusters	0.785129	0.99932
Dox	1.63018	1.08463		w/o Dox	1.30388	1.00793		Pseudo clusters	1.25279	1.0658		w/o Dox Pseudo clusters	1.10938	1.03511
Dox	1.79031	1.24289		w/o Dox	1.79945	1.02077		Pseudo clusters	1.20675	1.07312		w/o Dox Pseudo clusters	1.03293	1.01134
Dox	1.78191	1.04567		w/o Dox	1.74286	1.02302		Pseudo clusters	1.17169	1.04808		w/o Dox Pseudo clusters	1.14344	1.01988
Dox	1.44506	1.07192		w/o Dox	1.34681	1.01667		Pseudo clusters	1.20886	1.06693		w/o Dox Pseudo clusters	1.12216	1.01849
Dox	1.5349	1.04719		w/o Dox	1.56543	1.02064		Pseudo clusters	1.21559	1.05821		w/o Dox Pseudo clusters	0.820132	0.970256
Dox	1.51244	0.993483		w/o Dox	1.4897	1.03255		Pseudo clusters	1.11595	1.03971		w/o Dox Pseudo clusters	1.18468	1.04688
Dox	1.38036	1.02104		w/o Dox	1.6029	1.00634		Pseudo clusters	1.07912	1.05682		w/o Dox Pseudo clusters	0.998564	1.03853
Dox	1.62122	0.970872		w/o Dox	1.70867	1.054		Pseudo clusters	1.07859	1.02122		w/o Dox Pseudo clusters	1.10899	1.02848
Dox	1.45156	1.07262		w/o Dox	1.78597	1.00838		Pseudo clusters	1.04541	1.02422		w/o Dox Pseudo clusters	0.813985	0.987372
Dox	1.78487	1.05248		w/o Dox	1.78013	1.03176		Pseudo clusters	1.09146	1.03599		w/o Dox Pseudo clusters	1.06168	0.986485
Dox	1.74953	0.958153		w/o Dox	1.54587	1.01428		Pseudo clusters	1.0262	1.02525		w/o Dox Pseudo clusters	1.15112	1.01073
Dox	1.70754	1.01256		w/o Dox	1.75984	1.01284		Pseudo clusters	1.09613	0.996103		w/o Dox Pseudo clusters	1.04628	0.995061
Dox	1.57573	1.03661		w/o Dox	1.6801	1.02594		Pseudo clusters	1.13722	1.05176		w/o Dox Pseudo clusters	0.93218	1.01076
Dox	1.38173	1.01233		w/o Dox	1.4125	1.04367		Pseudo clusters	1.1692	1.05845		w/o Dox Pseudo clusters	1.09934	1.00369
Dox	1.36667	1.01149		w/o Dox	1.68714	0.998207		Pseudo clusters	1.02412	1.0251		w/o Dox Pseudo clusters	1.15172	1.00584
Dox	1.36963	1.0073		w/o Dox	1.70334	0.991058		Pseudo clusters	1.18795	1.07008		w/o Dox Pseudo clusters	1.12074	1.02274
Dox	1.34839	0.933619		w/o Dox	1.31793	0.992837		Pseudo clusters	1.14886	1.05545		w/o Dox Pseudo clusters	1.08634	1.00338
Dox	1.25604	0.970816		w/o Dox	1.51519	0.968215		Pseudo clusters	1.07209	1.01956		w/o Dox Pseudo clusters	1.1949	1.01352
Dox	1.61751	1.00693		w/o Dox	1.34866	1.03243		Pseudo clusters	1.01406	1.03817		w/o Dox Pseudo clusters	1.07697	1.0078
Dox	1.71175	0.997095		w/o Dox	1.28701	1.01674		Pseudo clusters	1.08036	0.981477		w/o Dox Pseudo clusters	1.0982	1.03111
Dox	1.47065	1.03326		w/o Dox	1.23214	0.994252		Pseudo clusters	1.13937	1.01962		w/o Dox Pseudo clusters	1.12293	1.06177
Dox	1.54568	0.950001		w/o Dox	1.26623	1.02477		Pseudo clusters	1.18164	1.0311		w/o Dox Pseudo clusters	1.06588	1.02376
Dox	1.58439	0.978309		w/o Dox	1.63958	1.04102		Pseudo clusters	1.13629	1.06924		w/o Dox Pseudo clusters	1.12131	1.01494
Dox	1.24529	1.10653		w/o Dox	1.28645	1.04791		Pseudo clusters	1.05511	0.997539		w/o Dox Pseudo clusters	1.08577	1.0309
Dox	1.4696	1.04075		w/o Dox	1.28756	1.02518		Pseudo clusters	1.0636	1.007		w/o Dox Pseudo clusters	1.06951	1.0269
Dox	1.63597	0.981939		w/o Dox	1.28869	0.995198		Pseudo clusters	1.10592	1.03999		w/o Dox Pseudo clusters	1.03847	1.0098
Dox	1.56665	1.05324		w/o Dox	1.28717	0.979909		Pseudo clusters	1.12625	1.02237		w/o Dox Pseudo clusters	1.07529	1.02476
Dox	1.36859	1.29886		w/o Dox	1.2212	1.04802		Pseudo clusters	1.13701	1.03353		w/o Dox Pseudo clusters	1.02045	0.994542
Dox	1.71678	1.03305		w/o Dox	1.69933	0.986614		Pseudo clusters	1.11763	1.07705		w/o Dox Pseudo clusters	1.05796	1.0214
Dox	1.23306	1.00674		w/o Dox	1.24612	1.02802		Pseudo clusters	1.14767	1.02237		w/o Dox Pseudo clusters	0.842592	0.922805
Dox	1.25803	1.0176		w/o Dox	1.38216	1.02404		Pseudo clusters	1.09459	1.03353		w/o Dox Pseudo clusters	1.2401	1.03398
Dox	1.65033	1.08763		w/o Dox	1.79848	1.01388		Pseudo clusters	1.06843	1.01578		w/o Dox Pseudo clusters	1.19876	1.04809
Dox	1.66551	0.986543		w/o Dox	1.7268	1.01766		Pseudo clusters	1.16695	1.02666		w/o Dox Pseudo clusters	0.497926	0.360174
Dox	1.76062	1.03857		w/o Dox	1.70253	1.03263		Pseudo clusters	1.0257	1.0417		w/o Dox Pseudo clusters	0.764601	1.05091
Dox	1.7187	1.0229		w/o Dox	1.76339	1.03056		Pseudo clusters	1.10973	1.0222		w/o Dox Pseudo clusters	0.608511	1.03906
Dox	1.53928	0.98301		w/o Dox	1.70396	1.02882		Pseudo clusters	1.03929	1.0047		w/o Dox Pseudo clusters	1.13204	1.01621
Dox	1.68233	1.03955		w/o Dox	1.64287	0.995348		Pseudo clusters	1.07403	1.01295		w/o Dox Pseudo clusters	1.25035	1.06601
Dox	1.69077	1.03152		w/o Dox	1.40841	1.02005		Pseudo clusters	1.12637	1.0382		w/o Dox Pseudo clusters	0.926902	0.911537
Dox	1.68139	1.00509		w/o Dox	1.57494	1.05033		Pseudo clusters	1.06564	0.978455		w/o Dox Pseudo clusters	1.23818	1.07289
Dox	1.76884	1.01839		w/o Dox	1.614	1.02244		Pseudo clusters	1.04441	1.0077		w/o Dox Pseudo clusters	1.12218	1.02089
Dox	1.76368	1.0228		w/o Dox	1.6982	1.03046		Pseudo clusters	1.06268	1.00855		w/o Dox Pseudo clusters	1.00811	1.03797
Dox	1.78982	1.03539		w/o Dox	1.53802	1.03121		Pseudo clusters	1.02939	1.01097		w/o Dox Pseudo clusters	1.20113	1.06881
Dox	1.47568	0.98		w/o Dox	1.46962	0.990566		Pseudo clusters	1.09791	1.03165		w/o Dox Pseudo clusters	1.06451	0.995495
Dox	1.7597	1.00183		w/o Dox	1.51454	1.04157		Pseudo clusters	1.11877	1.05503		w/o Dox Pseudo clusters	1.2104	1.04841
Dox	1.30855	1.02817		w/o Dox	1.72391	1.02608		Pseudo clusters	1.06489	1.02521		w/o Dox Pseudo clusters	0.766903	0.940798
Dox	1.71847	1.02541		w/o Dox	1.73752	1.01129		Pseudo clusters	1.10036	1.02655		w/o Dox Pseudo clusters	0.755197	1.0273
Dox	1.72325	1.05027		w/o Dox	1.79527	1.01607		Pseudo clusters	1.0511	0.99028		w/o Dox Pseudo clusters	1.08991	1.04332
Dox	1.68271	1.04419		w/o Dox	1.25729	1.03891		Pseudo clusters	1.11813	1.03913		w/o Dox Pseudo clusters	1.08848	1.02501
Dox	1.78906	1.01105		w/o Dox	1.30028	1.01907		Pseudo clusters	1.14167	1.02578		w/o Dox Pseudo clusters	1.03397	0.989159
Dox	1.73322	1.06219		w/o Dox	1.20023	1.01668		Pseudo clusters	1.00937	1.01076		w/o Dox Pseudo clusters	0.974481	1.0439
Dox	1.58812	0.979247		w/o Dox	1.2056	1.04526		Pseudo clusters	1.11797	1.06353		w/o Dox Pseudo clusters	1.16614	1.03538
Dox	1.73062	1.00712		w/o Dox	1.68712	0.993941		Pseudo clusters	1.08242	1.03892		w/o Dox Pseudo clusters	1.01956	1.02557
Dox	1.71111	1.02155		w/o Dox	1.65303	1.03226		Pseudo clusters	1.16694	1.02371		w/o Dox Pseudo clusters	1.04256	1.0661
Dox	1.69393	1.03713		w/o Dox	1.60016	0.925124		Pseudo clusters	1.03997	1.01952		w/o Dox Pseudo clusters	0.431925	0.812809
Dox	1.76603	1.02456		w/o Dox	1.58764	1.00645		Pseudo clusters	1.10736	1.03391		w/o Dox Pseudo clusters	1.10726	1.04469
Dox	1.768	1.00616		w/o Dox	1.27973	1.02679		Pseudo clusters	1.1666	1.03541		w/o Dox Pseudo clusters	0.196313	0.449189
Dox	1.68789	0.984481		w/o Dox	1.68601	1.02669		Pseudo clusters	1.06719	1.03211		w/o Dox Pseudo clusters	1.08957	1.01016
Dox	1.64306	0.994113		w/o Dox	1.3286	1.00645		Pseudo clusters	1.14098	1.03061		w/o Dox Pseudo clusters	1.08713	1.03211
Dox	1.23898	1.43986		w/o Dox	1.73545	1.0336		Pseudo clusters	1.1183	1.00992		w/o Dox Pseudo clusters	1.1481	1.03738
Dox	1.26309	0.947007		w/o Dox	1.70584	1.01036		Pseudo clusters	1.0147	1.07687		w/o Dox Pseudo clusters	1.22082	1.02304
Dox	1.3919	1.02409		w/o Dox	1.56495	1.02558		Pseudo clusters	1.10642	1.03373		w/o Dox Pseudo clusters	1.00896	0.933894
Dox	1.70325	1.01216		w/o Dox	1.21235	1.0616		Pseudo clusters	1.14732	1.07604		w/o Dox Pseudo clusters	1.10766	1.04989
Dox	1.39345	1.02702		w/o Dox	1.58686	1.02711		Pseudo clusters	1.02932	1.04949		w/o Dox Pseudo clusters	1.10176	1.01962
Dox	1.33082	1.02629		w/o Dox	1.76404	1.00761		Pseudo clusters	1.06834	1.0665		w/o Dox Pseudo clusters	1.11879	1.02612
Dox	1.37752	1.27295		w/o Dox	1.71246	1.03046		Pseudo clusters	1.00102	1.01321		w/o Dox Pseudo clusters	0.77467	1.00151
Dox	1.31621	1.00427		w/o Dox	1.3514	1.03248		Pseudo clusters	1.1403	1.08258		w/o Dox Pseudo clusters	1.12992	1.03914
Dox	1.43262	1.00647		w/o Dox	1.53334	1.04244		Pseudo clusters	1.03131	1.08054		w/o Dox Pseudo clusters	0.746227	0.984733
Dox	1.37752	1.02556		w/o Dox	1.21562	1.01351		Pseudo clusters	1.06659	1.04238		w/o Dox Pseudo clusters	0.818613	0.994773
Dox	1.38327	1.06226		w/o Dox	1.37087	1.03204		Pseudo clusters	1.07988	1.04075		w/o Dox Pseudo clusters	1.1445	1.04804
Dox	1.29474	0.992522		w/o Dox	1.36602	1.02237		Pseudo clusters	1.1198	1.08339		w/o Dox Pseudo clusters	1.10487	1.0221
Dox	1.64177	0.98151		w/o Dox	1.23104	0.991757		Pseudo clusters	1.01614	1.01735		w/o Dox Pseudo clusters	0.835673	1.02629
Dox	1.2009	0.996192		w/o Dox	1.49322	1.02076		Pseudo clusters	1.08965	1.038		w/o Dox Pseudo clusters	1.08764	1.02935
Dox	1.58566	1.05868		w/o Dox	1.46161	1.06032		Pseudo clusters	1.04492	1.03245		w/o Dox Pseudo clusters	1.09741	1.04401
Dox	1.3789	1.01272		w/o Dox	1.4726	1.04623		Pseudo clusters	1.05254	1.04971		w/o Dox Pseudo clusters	1.06109	1.04105
Dox	1.24099	1.06696		w/o Dox	1.66445	1.06645		Pseudo clusters	1.0247	1.07589		w/o Dox Pseudo clusters	1.06936	1.0432
Dox	1.39231	1.01201		w/o Dox	1.3684	1.05971		Pseudo clusters	1.02327	1.0266		w/o Dox Pseudo clusters	0.745901	0.965292
Dox	1.76669	1.01272		w/o Dox	1.76383	1.04194		Pseudo clusters	1.12146	1.03432		w/o Dox Pseudo clusters	1.06986	1.0115
Dox	1.43524	1.01558		w/o Dox	1.21874	1.04241		Pseudo clusters	1.13716	1.03926		w/o Dox Pseudo clusters	0.875846	0.877709
Dox	1.27501	0.91352		w/o Dox	1.31501	1.06608		Pseudo clusters	1.05783	1.04145		w/o Dox Pseudo clusters	1.06334	1.01592
Dox	1.78354	1.03156		w/o Dox	1.43006	1.06172		Pseudo clusters	1.03984	0.973394		w/o Dox Pseudo clusters	1.02201	0.98105
Dox	1.48757	1.04056		w/o Dox	1.41498	1.08572		Pseudo clusters	1.06225	1.03761		w/o Dox Pseudo clusters	1.0754	1.00335
Dox	1.74181	1.04899		w/o Dox	1.24307	1.02778		Pseudo clusters	1.09246	1.02636		w/o Dox Pseudo clusters	1.07835	1.0305
Dox	1.5599	1.01629		w/o Dox	1.22586	1.00752		Pseudo clusters	1.04485	1.04557		w/o Dox Pseudo clusters	0.990222	0.98791
Dox	1.70265	0.992026		w/o Dox	1.25886	1.06039		Pseudo clusters	1.08935	1.04734		w/o Dox Pseudo clusters	1.07433	1.04279
Dox	1.47053	1.02486		w/o Dox	1.5149	1.00943		Pseudo clusters	1.08321	1.02024		w/o Dox Pseudo clusters	1.09309	1.02112
Dox	1.45151	1.01272		w/o Dox	1.61163	1.08391		Pseudo clusters	1.05686	1.03311		w/o Dox Pseudo clusters	1.1234	1.05032
Dox	1.73899	1.02325		w/o Dox	1.54023	0.958458		Pseudo clusters	1.11233	1.03283		w/o Dox Pseudo clusters	1.13127	1.0315
Dox	1.62696	1.16188		w/o Dox	1.67927	1.01969		Pseudo clusters	1.08997	1.01887		w/o Dox Pseudo clusters	1.16689	1.05636
Dox	1.57303	1.03172		w/o Dox	1.67552	1.00285		Pseudo clusters	1.08675	1.05419		w/o Dox Pseudo clusters	0.997891	0.988056
Dox	1.70936	0.996308		w/o Dox	1.68334	1.02144		Pseudo clusters	1.02704	1.01915		w/o Dox Pseudo clusters	0.948876	0.886451
Dox	1.22273	1.06099		w/o Dox	1.41654	1.01389		Pseudo clusters	1.0544	0.994383		w/o Dox Pseudo clusters	1.10577	1.05217
Dox	1.25983	1.01707		w/o Dox	1.29107	1.06868		Pseudo clusters	1.03963	0.999849		w/o Dox Pseudo clusters	1.12849	1.03541
Dox	1.26133	0.99093		w/o Dox	1.38608	1.03065		Pseudo clusters	1.0684	1.00818		w/o Dox Pseudo clusters	1.16781	1.06819
Dox	1.27952	0.997465		w/o Dox	1.35568	1.0545		Pseudo clusters	1.01116	0.994644		w/o Dox Pseudo clusters	1.13921	1.03881
Dox	1.32288	1.01789		w/o Dox	1.32381	1.00551		Pseudo clusters	1.09713	1.04383		w/o Dox Pseudo clusters	1.171	1.03517
Dox	1.27373	1.02769		w/o Dox	1.48072	1.04032		Pseudo clusters	1.18691	1.03692		w/o Dox Pseudo clusters	1.08424	1.02376
Dox	1.23849	1.0089		w/o Dox	1.47502	1.07319		Pseudo clusters	1.00943	1.04206		w/o Dox Pseudo clusters	1.17188	1.06003
Dox	1.6662	0.994197		w/o Dox	1.27489	1.02614		Pseudo clusters	1.05489	0.99857		w/o Dox Pseudo clusters	1.04903	1.01359
Dox	1.73071	0.970685		w/o Dox	1.42661	1.04725		Pseudo clusters	1.16568	1.08556		w/o Dox Pseudo clusters	0.933316	0.720557
Dox	1.63173	0.990564		w/o Dox	1.55209	1.08833		Pseudo clusters	1.07882	1.05236		w/o Dox Pseudo clusters	1.12657	1.0269
Dox	1.66749	1.03423		w/o Dox	1.70279	1.02951		Pseudo clusters	1.04198	1.01067		w/o Dox Pseudo clusters	1.15108	1.03851
Dox	1.60106	0.970185		w/o Dox	1.68993	1.04529		Pseudo clusters	1.02929	1.01939		w/o Dox Pseudo clusters	1.113	1.04559
Dox	1.37548	1.04661		w/o Dox	1.64772	0.97715		Pseudo clusters	1.00544	1.01103		w/o Dox Pseudo clusters	1.14481	1.02139
Dox	1.24345	0.957084		w/o Dox	1.74608	1.03572		Pseudo clusters	1.08409	1.03827		w/o Dox Pseudo clusters	1.02915	0.984647
Dox	1.7184	1.02473		w/o Dox	1.77141	1.06037		Pseudo clusters	1.03241	1.02883		w/o Dox Pseudo clusters	0.70667	1.03072
Dox	1.34039	1.02987		w/o Dox	1.69477	0.996223		Pseudo clusters	1.05692	1.03476		w/o Dox Pseudo clusters	1.13474	1.04267
Dox	1.21537	0.986197		w/o Dox	1.69508	1.08103		Pseudo clusters	1.21258	1.02829		w/o Dox Pseudo clusters	1.1459	1.03888
Dox	1.67399	1.06262		w/o Dox	1.71227	1.02924		Pseudo clusters	1.07939	1.0167		w/o Dox Pseudo clusters	1.10329	1.0071
Dox	1.32908	1.04879		w/o Dox	1.7877	1.04746		Pseudo clusters	1.05561	1.04555		w/o Dox Pseudo clusters	1.07439	1.03788
Dox	1.2218	1.0204		w/o Dox	1.76409	1.02964		Pseudo clusters	1.01778	1.0006		w/o Dox Pseudo clusters	1.00074	0.89138
Dox	1.59072	1.03496		w/o Dox	1.65324	1.05344		Pseudo clusters	1.09473	1.03713		w/o Dox Pseudo clusters	1.07812	1.03063
Dox	1.61296	1.07437		w/o Dox	1.61266	1.04725		Pseudo clusters	1.02647	0.987344		w/o Dox Pseudo clusters	0.938901	0.884734
Dox	1.67345	1.09234		w/o Dox	1.73023	1.0462		Pseudo clusters	1.18668	1.07609		w/o Dox Pseudo clusters	1.02572	0.998007
Dox	1.5085	1.00679		w/o Dox	1.70809	1.04684		Pseudo clusters	1.02633	0.982473		w/o Dox Pseudo clusters	1.04388	0.990455
Dox	1.36795	1.04788		w/o Dox	1.20457	1.04219		Pseudo clusters	1.00554	0.90042		w/o Dox Pseudo clusters	1.13238	1.016
Dox	1.2176	1.04724		w/o Dox	1.22099	0.933847		Pseudo clusters	1.00109	1.0349		w/o Dox Pseudo clusters	1.14698	1.02003
Dox	1.291	1.02412		w/o Dox	1.21449	0.977499		Pseudo clusters	1.0022	1.06122		w/o Dox Pseudo clusters	1.1645	1.04022
Dox	1.32826	0.981103		w/o Dox	1.74362	1.00103		Pseudo clusters	1.00072	0.829335		w/o Dox Pseudo clusters	1.00233	1.02966
Dox	1.70337	1.02981		w/o Dox	1.6081	1.03206		Pseudo clusters	1.00703	1.02072		w/o Dox Pseudo clusters	0.832958	0.138488
Dox	1.6284	1.05502		w/o Dox	1.71315	1.0497		Pseudo clusters	1.0022	1.03429		w/o Dox Pseudo clusters	1.12505	1.025
Dox	1.31342	1.04334		w/o Dox	1.47781	1.03206		Pseudo clusters	1.00257	1.04664		w/o Dox Pseudo clusters	1.0135	1.0294
Dox	1.23448	1.11597		w/o Dox	1.51443	1.02739		Pseudo clusters	1.00034	1.05657		w/o Dox Pseudo clusters	0.940603	0.991447
Dox	1.42706	1.07227		w/o Dox	1.79132	1.02471		Pseudo clusters	1.02192	1.0241		w/o Dox Pseudo clusters	1.00208	0.978033
Dox	1.39138	1.01318		w/o Dox	1.73065	1.03304		Pseudo clusters	1.10374	1.03611		w/o Dox Pseudo clusters	1.06261	1.05024
Dox	1.20391	1.03103		w/o Dox	1.36981	1.02037		Pseudo clusters	1.10379	1.04687		w/o Dox Pseudo clusters	1.04895	1.05109
Dox	1.2911	1.05996		w/o Dox	1.75078	1.00454		Pseudo clusters	1.13175	0.999088		w/o Dox Pseudo clusters	1.00945	1.03283
Dox	1.46906	1.07104		w/o Dox	1.20459	1.03765		Pseudo clusters	1.14363	1.03611		w/o Dox Pseudo clusters	1.14629	1.02708
Dox	1.47736	1.05627		w/o Dox	1.37657	1.02956		Pseudo clusters	1.03113	1.05737		w/o Dox Pseudo clusters	1.02956	1.03555
Dox	1.22179	0.997475		w/o Dox	1.46076	1.0244		Pseudo clusters	1.03961	1.02485		w/o Dox Pseudo clusters	1.11345	0.995735
Dox	1.38989	1.02217		w/o Dox	1.32188	1.03912		Pseudo clusters	1.11022	1.04044		w/o Dox Pseudo clusters	0.987682	0.978791
Dox	1.27031	1.05563		w/o Dox	1.28055	1.02293		Pseudo clusters	1.07853	1.02251		w/o Dox Pseudo clusters	1.0935	1.04035
Dox	1.20395	1.00363		w/o Dox	1.28025	1.01116		Pseudo clusters	1.09239	1.02686		w/o Dox Pseudo clusters	1.09157	1.01522
Dox	1.40375	1.00681		w/o Dox	1.40765	0.982457		Pseudo clusters	1.06905	1.03311		w/o Dox Pseudo clusters	1.15614	1.06074
Dox	1.32576	1.02987		w/o Dox	1.33214	1.05016		Pseudo clusters	1.05975	1.0311		w/o Dox Pseudo clusters	1.03825	1.01625
Dox	1.31937	1.04101		w/o Dox	1.36047	1.0709		Pseudo clusters	1.11274	1.04605		w/o Dox Pseudo clusters	0.82911	0.945009
Dox	1.33585	0.998064		w/o Dox	1.43934	1.05617		Pseudo clusters	1.06244	1.03802		w/o Dox Pseudo clusters	0.964929	0.997348
Dox	1.33223	1.03465		w/o Dox	1.40783	0.98237		Pseudo clusters	1.08004	1.03244		w/o Dox Pseudo clusters	0.713928	1.08313
Dox	1.77131	1.01238		w/o Dox	1.47957	1.05476		Pseudo clusters	1.07526	1.03155		w/o Dox Pseudo clusters	1.06562	1.05259
Dox	1.37547	1.01454		w/o Dox	1.69712	1.02719		Pseudo clusters	1.07449	1.01593		w/o Dox Pseudo clusters	1.08663	1.04276
Dox	1.57175	1.01662		w/o Dox	1.35044	1.04368		Pseudo clusters	1.04735	0.999261		w/o Dox Pseudo clusters	1.08235	0.970912
Dox	1.34765	0.981205		w/o Dox	1.51605	1.02595		Pseudo clusters	1.09806	1.02217		w/o Dox Pseudo clusters	1.08958	1.04577
Dox	1.30944	1.0437		w/o Dox	1.52315	1.0326		Pseudo clusters	1.08222	1.01688		w/o Dox Pseudo clusters	1.03015	1.042
Dox	1.51534	1.03884		w/o Dox	1.22266	1.02669		Pseudo clusters	1.05273	1.00748		w/o Dox Pseudo clusters	0.830564	0.43735
Dox	1.45063	1.06494		w/o Dox	1.77833	1.04589		Pseudo clusters	1.07863	1.01512		w/o Dox Pseudo clusters	0.588536	0.893541
Dox	1.47833	1.07165		w/o Dox	1.2216	1.00601		Pseudo clusters	1.05529	1.02087		w/o Dox Pseudo clusters	0.95863	1.0451
Dox	1.23597	1.03509		w/o Dox	1.36962	1.02299		Pseudo clusters	1.02197	1.02469		w/o Dox Pseudo clusters	1.02003	0.985532
Dox	1.20267	1.04628		w/o Dox	1.40715	0.947655		Pseudo clusters	1.09172	1.04471		w/o Dox Pseudo clusters	0.923	0.833632
Dox	1.42419	1.07494		w/o Dox	1.48543	1.04671		Pseudo clusters	1.0461	1.03029		w/o Dox Pseudo clusters	1.0853	1.03183
Dox	1.26954	1.07579		w/o Dox	1.70508	1.05085		Pseudo clusters	1.11304	1.0347		w/o Dox Pseudo clusters	1.03447	0.948598
Dox	1.23385	1.04498		w/o Dox	1.36951	1.07043		Pseudo clusters	1.09683	1.05		w/o Dox Pseudo clusters	1.11348	1.03131
Dox	1.33166	1.04156		w/o Dox	1.59598	1.01996		Pseudo clusters	1.05406	1.05519		w/o Dox Pseudo clusters	1.08425	1.0206
Dox	1.39841	1.06381		w/o Dox	1.64176	1.01243		Pseudo clusters	1.09765	1.06297		w/o Dox Pseudo clusters	1.14418	1.03653
Dox	1.31722	1.03977		w/o Dox	1.67306	1.02599		Pseudo clusters	1.0316	0.973244		w/o Dox Pseudo clusters	1.09929	1.0351
Dox	1.26152	1.007		w/o Dox	1.3187	1.06591		Pseudo clusters	1.03869	1.00373		w/o Dox Pseudo clusters	0.979137	0.949508
Dox	1.36241	1.01285		w/o Dox	1.24333	0.991338		Pseudo clusters	1.12062	1.03516		w/o Dox Pseudo clusters	1.04381	1.01036
Dox	1.33879	1.02122		w/o Dox	1.24539	0.998117		Pseudo clusters	1.03605	1.00114		w/o Dox Pseudo clusters	1.01742	0.96458
Dox	1.42818	1.07672		w/o Dox	1.3269	1.01455		Pseudo clusters	1.075	1.04324		w/o Dox Pseudo clusters	0.538634	0.933521
Dox	1.28103	1.04023		w/o Dox	1.23762	1.01237		Pseudo clusters	1.15048	1.03689		w/o Dox Pseudo clusters	0.718533	0.989449
Dox	1.7649	1.05391		w/o Dox	1.26162	1.01772		Pseudo clusters	1.18053	1.05448		w/o Dox Pseudo clusters	0.930634	1.03536
Dox	1.47788	1.00916		w/o Dox	1.2122	0.971315		Pseudo clusters	1.04195	1.04093		w/o Dox Pseudo clusters	1.0931	1.022
Dox	1.66246	1.00048		w/o Dox	1.36755	1.05669		Pseudo clusters	1.16664	1.02305		w/o Dox Pseudo clusters	1.06273	1.02618
Dox	1.51177	1.01928		w/o Dox	1.45657	1.07242		Pseudo clusters	1.0596	1.0077		w/o Dox Pseudo clusters	0.593178	1.01254
Dox	1.36277	1.00121		w/o Dox	1.24968	1.06663		Pseudo clusters	1.09312	1.03271		w/o Dox Pseudo clusters	0.598986	0.421441
Dox	1.53948	1.04241		w/o Dox	1.31643	1.05448		Pseudo clusters	1.11916	1.03073		w/o Dox Pseudo clusters	1.01398	1.00329
Dox	1.77588	1.05759		w/o Dox	1.30247	0.993699		Pseudo clusters	1.10954	1.02925		w/o Dox Pseudo clusters	1.08261	1.01451
Dox	1.68707	1.01856		w/o Dox	1.25291	1.01877		Pseudo clusters	1.14238	1.04113		w/o Dox Pseudo clusters	1.05678	0.997545
Dox	1.3866	1.0388		w/o Dox	1.56981	0.997497		Pseudo clusters	1.11833	1.00745		w/o Dox Pseudo clusters	1.07614	0.997832
Dox	1.68013	1.03405		w/o Dox	1.28455	1.0408		Pseudo clusters	1.15489	1.04906		w/o Dox Pseudo clusters	1.09772	1.03032
Dox	1.29941	1.00381		w/o Dox	1.35754	1.03928		Pseudo clusters	1.20687	1.09578		w/o Dox Pseudo clusters	1.00984	0.982467
Dox	1.61282	1.03527		w/o Dox	1.24139	0.995218		Pseudo clusters	1.06774	1.08594		w/o Dox Pseudo clusters	1.16407	1.08704
Dox	1.49385	1.00606		w/o Dox	1.43716	1.02105		Pseudo clusters	1.0616	1.00879		w/o Dox Pseudo clusters	0.956784	1.09423
Dox	1.32393	1.0158		w/o Dox	1.20556	1.00264		Pseudo clusters	1.17278	1.09229		w/o Dox Pseudo clusters	1.21318	1.09368
Dox	1.57949	1.03602		w/o Dox	1.73139	1.03697		Pseudo clusters	1.16945	0.975621		w/o Dox Pseudo clusters	1.26078	1.07966
Dox	1.73169	1.03422		w/o Dox	1.46047	1.05149		Pseudo clusters	1.0683	0.989756		w/o Dox Pseudo clusters	0.333576	0.815188
Dox	1.2752	1.04052		w/o Dox	1.6346	1.05003		Pseudo clusters	1.13074	1.01083		w/o Dox Pseudo clusters	1.05064	1.00593
Dox	1.67844	1.04127		w/o Dox	1.34951	1.02446		Pseudo clusters	1.044	1.02283		w/o Dox Pseudo clusters	1.09355	1.0166
Dox	1.25715	1.00756		w/o Dox	1.51851	1.04784		Pseudo clusters	1.1502	1.02523		w/o Dox Pseudo clusters	0.787706	1.0305
Dox	1.30983	1.0098		w/o Dox	1.78008	1.04832		Pseudo clusters	1.06676	1.04299		w/o Dox Pseudo clusters	0.988061	0.993647
Dox	1.35868	1.0128		w/o Dox	1.3156	1.00911		Pseudo clusters	1.09486	1.02411		w/o Dox Pseudo clusters	0.966872	0.979101
Dox	1.37821	1.04876		w/o Dox	1.61927	1.00253		Pseudo clusters	1.10732	1.02529		w/o Dox Pseudo clusters	1.09483	1.02565
Dox	1.30502	1.01729		w/o Dox	1.73991	1.0683		Pseudo clusters	1.12527	1.09197		w/o Dox Pseudo clusters	1.14533	1.03714
Dox	1.69639	1.04712		w/o Dox	1.70431	0.995317		Pseudo clusters	1.09413	1.01998		w/o Dox Pseudo clusters	1.12388	1.05816
Dox	1.47693	1.00866		w/o Dox	1.65116	1.04976		Pseudo clusters	1.19854	0.987225		w/o Dox Pseudo clusters	0.80948	0.597316
Dox	1.44746	1.03346		w/o Dox	1.43524	1.05441		Pseudo clusters	1.09767	1.00038		w/o Dox Pseudo clusters	0.996303	1.05102
Dox	1.56638	1.05225		w/o Dox	1.7586	1.01605		Pseudo clusters	1.13035	1.01902		w/o Dox Pseudo clusters	0.801142	1.02103
Dox	1.62155	1.05601		w/o Dox	1.34578	1.02299		Pseudo clusters	1.03361	1.01107		w/o Dox Pseudo clusters	0.954869	0.967579
Dox	1.40761	0.989117		w/o Dox	1.69101	1.02802		Pseudo clusters	1.0358	1.01046		w/o Dox Pseudo clusters	1.0676	1.05615
Dox	1.65764	1.05075		w/o Dox	1.77625	1.04573		Pseudo clusters	1.01463	1.00171		w/o Dox Pseudo clusters	0.923675	0.946224
Dox	1.48141	1.04323		w/o Dox	1.76256	1.05588		Pseudo clusters	1.01366	1.01871		w/o Dox Pseudo clusters	0.986438	1.07027
Dox	1.73439	1.04511		w/o Dox	1.51882	1.05368		Pseudo clusters	1.13446	1.0112		w/o Dox Pseudo clusters	0.609967	1.05167
Dox	1.4165	1.03872		w/o Dox	1.59653	0.989382		Pseudo clusters	1.15307	1.02919		w/o Dox Pseudo clusters	1.1089	1.02531
Dox	1.66108	0.911702		w/o Dox	1.74891	1.00624		Pseudo clusters	1.18379	1.02476		w/o Dox Pseudo clusters	0.912836	0.77322
Dox	1.51315	1.04398		w/o Dox	1.72746	1.02232		Pseudo clusters	1.14282	0.996539		w/o Dox Pseudo clusters	1.08777	1.05735
Dox	1.33167	1.02068		w/o Dox	1.79246	1.00991		Pseudo clusters	1.09103	1.02753		w/o Dox Pseudo clusters	1.08151	1.0161
Dox	1.57131	1.10937		w/o Dox	1.69544	1.01425		Pseudo clusters	1.02383	1.00207		w/o Dox Pseudo clusters	1.05213	1.05243
Dox	1.48764	1.03421		w/o Dox	1.6962	0.991866		Pseudo clusters	1.02517	1.02033		w/o Dox Pseudo clusters	1.02171	0.971097
Dox	1.40644	1.05676		w/o Dox	1.76851	1.03468		Pseudo clusters	1.0414	1.04247		w/o Dox Pseudo clusters	0.901294	0.649742
Dox	1.49465	1.04323		w/o Dox	1.52363	1.02904		Pseudo clusters	1.20411	1.07089		w/o Dox Pseudo clusters	1.08433	1.07446
Dox	1.3616	1.00545		w/o Dox	1.71456	1.03883		Pseudo clusters	1.12467	1.04938		w/o Dox Pseudo clusters	0.921335	1.06075
Dox	1.66373	0.989298		w/o Dox	1.73826	1.02696		Pseudo clusters	1.15522	1.074		w/o Dox Pseudo clusters	1.02254	0.99245
Dox	1.31724	1.07911		w/o Dox	1.78634	1.02829		Pseudo clusters	1.07459	1.00242		w/o Dox Pseudo clusters	0.871181	1.05646
Dox	1.69375	1.01987		w/o Dox	1.77875	1.01831		Pseudo clusters	1.07218	1.03014		w/o Dox Pseudo clusters	1.1009	1.0376
Dox	1.73048	1.05201		w/o Dox	1.79944	1.01116		Pseudo clusters	1.13367	1.05504		w/o Dox Pseudo clusters	0.603355	0.570094
Dox	1.77984	1.04784		w/o Dox	1.37717	1.05376		Pseudo clusters	1.0285	0.994438		w/o Dox Pseudo clusters	1.05009	1.01788
Dox	1.34185	0.991556		w/o Dox	1.31253	1.02108		Pseudo clusters	1.07907	1.00825		w/o Dox Pseudo clusters	1.09191	1.02292
Dox	1.51357	1.11107		w/o Dox	1.31874	1.06538		Pseudo clusters	1.05833	1.03918		w/o Dox Pseudo clusters	1.17445	1.02417
Dox	1.75814	0.979092		w/o Dox	1.59299	1.02543		Pseudo clusters	1.03402	1.02176		w/o Dox Pseudo clusters	0.949261	0.854884
Dox	1.77567	1.24031		w/o Dox	1.44454	1.04359		Pseudo clusters	1.09935	1.03017		w/o Dox Pseudo clusters	0.15064	0.666182
Dox	1.73862	1.01935		w/o Dox	1.65909	1.05448		Pseudo clusters	1.13142	1.02206		w/o Dox Pseudo clusters	1.26703	1.08018
Dox	1.7876	1.04311		w/o Dox	1.21546	1.01601		Pseudo clusters	1.13762	1.04764		w/o Dox Pseudo clusters	1.18425	1.0055
Dox	1.70078	1.05201		w/o Dox	1.45113	1.01144		Pseudo clusters	1.14821	1.03188		w/o Dox Pseudo clusters	1.208	1.03053
Dox	1.79862	1.05257		w/o Dox	1.71583	1.0265		Pseudo clusters	1.04058	0.978153		w/o Dox Pseudo clusters	0.883971	0.993753
Dox	1.40962	1.02838		w/o Dox	1.62163	1.02682		Pseudo clusters	1.09663	1.02288		w/o Dox Pseudo clusters	1.19138	1.05051
Dox	1.42965	0.991556		w/o Dox	1.22774	1.0061		Pseudo clusters	1.12164	1.04848		w/o Dox Pseudo clusters	1.13825	1.0062
Dox	1.24105	0.956872		w/o Dox	1.71126	1.03354		Pseudo clusters	1.0572	0.985186		w/o Dox Pseudo clusters	1.11132	1.01113
Dox	1.26542	0.997283		w/o Dox	1.28409	0.995431		Pseudo clusters	1.44235	1.11434		w/o Dox Pseudo clusters	0.756739	0.846659
Dox	1.47887	1.0478		w/o Dox	1.68131	0.984379		Pseudo clusters	1.30179	1.08411		w/o Dox Pseudo clusters	0.942429	1.01809
Dox	1.51265	1.0247		w/o Dox	1.26255	0.999242		Pseudo clusters	1.31123	1.05304		w/o Dox Pseudo clusters	1.02501	1.00857
Dox	1.33206	1.03842		w/o Dox	1.73438	0.986442		Pseudo clusters	1.30107	1.07011		w/o Dox Pseudo clusters	1.07545	1.02548
Dox	1.43759	1.03264		w/o Dox	1.69975	1.01069		Pseudo clusters	1.28183	1.06311		w/o Dox Pseudo clusters	1.09421	1.00937
Dox	1.43984	1.06656		w/o Dox	1.78283	1.00241		Pseudo clusters	1.21937	1.07266		w/o Dox Pseudo clusters	1.03124	0.980565
Dox	1.31568	1.02326		w/o Dox	1.73724	0.997695		Pseudo clusters	1.0275	0.954562		w/o Dox Pseudo clusters	0.840551	1.01095
Dox	1.62243	1.08027		w/o Dox	1.36703	1.00405		Pseudo clusters	1.15903	1.02963		w/o Dox Pseudo clusters	1.10999	1.05357
Dox	1.26585	1.01677		w/o Dox	1.71038	0.994677		Pseudo clusters	1.18607	1.05481		w/o Dox Pseudo clusters	1.08622	1.02577
Dox	1.69283	1.05903		w/o Dox	1.68689	1.02903		Pseudo clusters	1.07827	1.00933		w/o Dox Pseudo clusters	1.04595	1.05648
Dox	1.56367	1.02326		w/o Dox	1.70499	1.03099		Pseudo clusters	1.17257	1.04277		w/o Dox Pseudo clusters	0.9682	1.03213
Dox	1.2722	1.06656		w/o Dox	1.77879	1.01892		Pseudo clusters	1.0375	1.04049		w/o Dox Pseudo clusters	1.09373	1.05939
Dox	1.41777	1.0211		w/o Dox	1.40784	1.03271		Pseudo clusters	1.06666	0.975207		w/o Dox Pseudo clusters	1.04058	1.02736
Dox	1.60251	1.03048		w/o Dox	1.79331	1.03325		Pseudo clusters	1.14717	1.04777		w/o Dox Pseudo clusters	0.909918	0.904126
Dox	1.6896	1.03625		w/o Dox	1.78782	1.02618		Pseudo clusters	1.10644	1.03162		w/o Dox Pseudo clusters	1.03543	1.00521
Dox	1.38423	1.03336		w/o Dox	1.74401	1.02423		Pseudo clusters	1.08672	1.04083		w/o Dox Pseudo clusters	0.776908	0.927996
Dox	1.41753	1.03192		w/o Dox	1.71018	1.00932		Pseudo clusters	1.11136	1.06295		w/o Dox Pseudo clusters	0.683074	0.944802
Dox	1.36479	1.04852		w/o Dox	1.68702	1.01421		Pseudo clusters	1.10436	1.04046		w/o Dox Pseudo clusters	1.05099	1.02347
Dox	1.30541	1.0211		w/o Dox	1.55693	0.999955		Pseudo clusters	1.08589	1.02912		w/o Dox Pseudo clusters	1.06286	1.01276
Dox	1.23193	1.03048		w/o Dox	1.65271	0.990914		Pseudo clusters	1.10733	1.01852		w/o Dox Pseudo clusters	1.1148	1.01911
Dox	1.22954	0.979907		w/o Dox	1.73321	1.01527		Pseudo clusters	1.11795	1.02614		w/o Dox Pseudo clusters	1.12455	1.05126
Dox	1.30741	1.01581		w/o Dox	1.78587	1.03441		Pseudo clusters	1.10522	1.02402		w/o Dox Pseudo clusters	1.11333	1.05658
Dox	1.58036	1.00275		w/o Dox	1.74221	1.03012		Pseudo clusters	1.15752	1.03564		w/o Dox Pseudo clusters	1.06512	1.03854
Dox	1.42505	1.046		w/o Dox	1.79307	0.979848		Pseudo clusters	1.10919	1.02323		w/o Dox Pseudo clusters	1.13091	1.06143
Dox	1.70261	1.01703		w/o Dox	1.69799	1.00981		Pseudo clusters	1.14647	1.01557		w/o Dox Pseudo clusters	1.07397	1.01264
Dox	1.47699	1.04028		w/o Dox	1.75195	1.02175		Pseudo clusters	1.13025	1.00976		w/o Dox Pseudo clusters	1.08252	1.05812
Dox	1.25057	0.93748		w/o Dox	1.74929	1.0291		Pseudo clusters	1.04418	1.03486		w/o Dox Pseudo clusters	0.717322	0.985238
Dox	1.28342	1.0052		w/o Dox	1.71988	0.977852		Pseudo clusters	1.05521	1.04116		w/o Dox Pseudo clusters	1.13607	1.0244
Dox	1.71067	0.972564		w/o Dox	1.70101	1.02973		Pseudo clusters	1.08026	1.02069		w/o Dox Pseudo clusters	0.909214	1.04498
Dox	1.34313	0.992962		w/o Dox	1.74715	1.03236		Pseudo clusters	1.05507	1.03388		w/o Dox Pseudo clusters	1.15051	1.00182
Dox	1.29057	0.984497		w/o Dox	1.63072	1.02046		Pseudo clusters	1.05767	0.992745		w/o Dox Pseudo clusters	1.0922	1.02182
Dox	1.57817	1.03928		w/o Dox	1.74735	1.04537		Pseudo clusters	1.04683	1.01125		w/o Dox Pseudo clusters	0.825814	1.00632
Dox	1.36805	0.985315		w/o Dox	1.42898	1.01446		Pseudo clusters	1.06534	1.02168		w/o Dox Pseudo clusters	1.06309	1.01461
Dox	1.3742	1.00003		w/o Dox	1.76186	0.999933		Pseudo clusters	1.10763	1.04662		w/o Dox Pseudo clusters	0.554006	0.685988
Dox	1.31088	1.0172		w/o Dox	1.30917	1.06301		Pseudo clusters	1.05097	0.906368		w/o Dox Pseudo clusters	1.12895	1.02926
Dox	1.36143	1.03846		w/o Dox	1.38363	1.00071		Pseudo clusters	1.06055	1.07467		w/o Dox Pseudo clusters	0.953471	0.998855
Dox	1.35743	1.04419		w/o Dox	1.30513	0.991814		Pseudo clusters	1.08419	1.024		w/o Dox Pseudo clusters	1.12563	1.02649
Dox	1.37882	1.05727		w/o Dox	1.64374	0.991814		Pseudo clusters	1.05485	1.01917		w/o Dox Pseudo clusters	0.854437	0.902678
Dox	1.73243	1.03601		w/o Dox	1.35065	1.05275		Pseudo clusters	1.09622	1.02943		w/o Dox Pseudo clusters	1.06013	1.07947
Dox	1.79578	1.01235		w/o Dox	1.31797	1.0224		Pseudo clusters	1.08868	1.01525		w/o Dox Pseudo clusters	1.00492	1.05916
Dox	1.72085	1.05708		w/o Dox	1.26456	1.05664		Pseudo clusters	1.04873	1.05627		w/o Dox Pseudo clusters	0.503034	0
Dox	1.29657	0.942795		w/o Dox	1.37533	1.04005		Pseudo clusters	1.23895	1.10699		w/o Dox Pseudo clusters	1.05943	1.04327
Dox	1.73985	0.997613		w/o Dox	1.28438	1.0304		Pseudo clusters	1.22173	1.10388		w/o Dox Pseudo clusters	1.09624	1.07243
Dox	1.58886	0.97632		w/o Dox	1.20997	1.04135		Pseudo clusters	1.12718	1.01462		w/o Dox Pseudo clusters	1.28197	1.04702
Dox	1.35106	0.977974		w/o Dox	1.51838	1.06107		Pseudo clusters	1.11053	1.09682		w/o Dox Pseudo clusters	0.13211	0.797317
Dox	1.34876	1.00841		w/o Dox	1.45579	1.00253		Pseudo clusters	1.08212	1.10803		w/o Dox Pseudo clusters	1.38594	1.06684
Dox	1.38558	1.00761		w/o Dox	1.31725	1.0814		Pseudo clusters	1.26591	1.15079		w/o Dox Pseudo clusters	1.31282	1.05323
Dox	1.20239	1.04045		w/o Dox	1.23516	1.03149		Pseudo clusters	1.1179	1.01455		w/o Dox Pseudo clusters	0.433539	0.976011
Dox	1.42119	1.03324		w/o Dox	1.36212	1.02623		Pseudo clusters	1.16369	1.08458		w/o Dox Pseudo clusters	1.29683	1.0769
Dox	1.51523	1.04686		w/o Dox	1.23187	1.07693		Pseudo clusters	1.15307	1.06038		w/o Dox Pseudo clusters	1.06395	1.0342
Dox	1.68775	1.14848		w/o Dox	1.20988	1.05433		Pseudo clusters	1.05044	1.05055		w/o Dox Pseudo clusters	1.14387	1.05746
Dox	1.69162	1.02651		w/o Dox	1.2375	1.06532		Pseudo clusters	1.05316	1.0474		w/o Dox Pseudo clusters	1.07523	1.07025
Dox	1.22584	1.03445		w/o Dox	1.24176	1.04883		Pseudo clusters	1.2481	1.11658		w/o Dox Pseudo clusters	1.02172	1.01114
Dox	1.25912	1.09486		w/o Dox	1.20562	1.01523		Pseudo clusters	1.12807	1.10407		w/o Dox Pseudo clusters	1.04938	1.01973
Dox	1.23079	1.02387		w/o Dox	1.2508	0.954067		Pseudo clusters	1.17262	1.06489		w/o Dox Pseudo clusters	0.911416	1.03671
Dox	1.20781	0.967429		w/o Dox	1.62523	0.983257		Pseudo clusters	1.04939	1.00977		w/o Dox Pseudo clusters	1.12054	1.03607
Dox	1.25766	0.971264		w/o Dox	1.40111	1.05547		Pseudo clusters	1.10174	1.05108		w/o Dox Pseudo clusters	1.0923	1.02577
Dox	1.41677	0.986082		w/o Dox	1.74599	1.02486		Pseudo clusters	1.07356	1.024		w/o Dox Pseudo clusters	1.10301	1.0519
Dox	1.20508	1.01127		w/o Dox	1.49012	1.04778		Pseudo clusters	1.0062	0.931105		w/o Dox Pseudo clusters	0.948988	0.984321
Dox	1.2626	1.04313		w/o Dox	1.21242	0.987098		Pseudo clusters	1.12824	1.03882		w/o Dox Pseudo clusters	1.06418	1.00844
Dox	1.61062	1.02016		w/o Dox	1.70734	1.04007		Pseudo clusters	1.0967	1.03823		w/o Dox Pseudo clusters	1.14996	1.03934
Dox	1.30164	1.00534		w/o Dox	1.68235	1.039		Pseudo clusters	1.10337	1.03783		w/o Dox Pseudo clusters	1.0884	1.05347
Dox	1.61866	1.05646		w/o Dox	1.75723	1.00333		Pseudo clusters	1.20955	1.02659		w/o Dox Pseudo clusters	0.879748	1.05458
Dox	1.47318	0.953484		w/o Dox	1.49407	1.07313		Pseudo clusters	1.03034	1.02379		w/o Dox Pseudo clusters	1.1224	0.99724
Dox	1.21011	0.992749		w/o Dox	1.2339	1.04087		Pseudo clusters	1.07755	1.02565		w/o Dox Pseudo clusters	1.09843	1.02411
Dox	1.42472	1.03942		w/o Dox	1.75324	1.05623		Pseudo clusters	1.10019	1.06013		w/o Dox Pseudo clusters	0.924032	0.918569
Dox	1.34709	1.44023		w/o Dox	1.45578	1.01936		Pseudo clusters	1.0932	1.07877		w/o Dox Pseudo clusters	0.58474	0
Dox	1.55365	1.04461		w/o Dox	1.28295	1.00169		Pseudo clusters	1.08914	1.01046		w/o Dox Pseudo clusters	1.05491	1.0126
Dox	1.69758	1.02905		w/o Dox	1.69938	1.02954		Pseudo clusters	1.1089	1.02969		w/o Dox Pseudo clusters	1.04622	1.04269
Dox	1.62477	1.05683		w/o Dox	1.47302	1.04471		Pseudo clusters	1.10293	1.05937		w/o Dox Pseudo clusters	1.0895	1.0414
Dox	1.36373	1.04535		w/o Dox	1.44192	1.00707		Pseudo clusters	1.03733	0.995617		w/o Dox Pseudo clusters	0.754376	1.04118
Dox	1.45608	1.00608		w/o Dox	1.74739	0.988377		Pseudo clusters	1.04791	1.00826		w/o Dox Pseudo clusters	0.534543	1.02936
Dox	1.4281	1.03498		w/o Dox	1.56451	1.02223		Pseudo clusters	1.14276	1.04371		w/o Dox Pseudo clusters	0.771405	0.919097
Dox	1.33608	0.953164		w/o Dox	1.57322	1.0115		Pseudo clusters	1.03419	1.02655		w/o Dox Pseudo clusters	1.29336	1.05579
Dox	1.37071	1.03266		w/o Dox	1.73889	1.04031		Pseudo clusters	1.08655	1.01663		w/o Dox Pseudo clusters	1.36689	1.06757
Dox	1.39342	1.01627		w/o Dox	1.78905	1.00035		Pseudo clusters	1.0554	1.00466		w/o Dox Pseudo clusters	1.12289	1.03504
Dox	1.48939	1.00889		w/o Dox	1.77288	1.0404		Pseudo clusters	1.10172	1.00758		w/o Dox Pseudo clusters	1.38845	1.08306
Dox	1.42753	0.983488		w/o Dox	1.53426	1.00241		Pseudo clusters	1.04176	1.0551		w/o Dox Pseudo clusters	1.32064	1.05579
Dox	1.31537	1.02774		w/o Dox	1.62931	1.05764		Pseudo clusters	1.12262	1.03952		w/o Dox Pseudo clusters	1.27928	1.08615
Dox	1.68658	1.05184		w/o Dox	1.67713	1.00159		Pseudo clusters	1.06573	1.02829		w/o Dox Pseudo clusters	1.10459	1.04626
Dox	1.66664	1.02611		w/o Dox	1.70047	0.999937		Pseudo clusters	1.00768	1.00469		w/o Dox Pseudo clusters	0.999629	0.973622
Dox	1.77079	1.04414		w/o Dox	1.74434	1.02435		Pseudo clusters	1.09893	1.00263		w/o Dox Pseudo clusters	0.542744	0.969471
Dox	1.63044	1.02575		w/o Dox	1.71727	1.02137		Pseudo clusters	1.11799	1.03997		w/o Dox Pseudo clusters	0.979237	0.959873
Dox	1.66403	1.02774		w/o Dox	1.71614	1.02801		Pseudo clusters	1.0101	0.976279		w/o Dox Pseudo clusters	1.1589	1.06935
Dox	1.74798	1.00323		w/o Dox	1.66935	1.02223		Pseudo clusters	1.09472	0.993921		w/o Dox Pseudo clusters	0.962226	0.973622
Dox	1.77229	0.999254		w/o Dox	1.37219	1.00654		Pseudo clusters	1.41246	1.04767		w/o Dox Pseudo clusters	0.582794	0.942934
Dox	1.39018	1.0236		w/o Dox	1.29146	0.994383		Pseudo clusters	1.00659	1.05867		w/o Dox Pseudo clusters	0.997767	0.994046
Dox	1.3669	1.01596		w/o Dox	1.28534	1.00016		Pseudo clusters	1.13341	1.07517		w/o Dox Pseudo clusters	0.962459	0.814156
Dox	1.49167	0.948912		w/o Dox	1.27243	1.01876		Pseudo clusters	1.08797	1.0699		w/o Dox Pseudo clusters	1.01869	1.01496
Dox	1.45725	0.988803		w/o Dox	1.56221	1.04891		Pseudo clusters	1.09583	1.01856		w/o Dox Pseudo clusters	0.962895	1.02558
Dox	1.57042	0.997291		w/o Dox	1.49416	1.02967		Pseudo clusters	1.12885	1.03274		w/o Dox Pseudo clusters	0.994062	1.00467
Dox	1.69609	1.01413		w/o Dox	1.6588	1.01812		Pseudo clusters	1.14066	1.04903		w/o Dox Pseudo clusters	1.09197	1.0142
Dox	1.76765	1.03277		w/o Dox	1.25821	0.971929		Pseudo clusters	1.10706	1.02097		w/o Dox Pseudo clusters	1.00787	0.994591
Dox	1.64259	1.04143		w/o Dox	1.31805	1.02133		Pseudo clusters	1.0358	1.008		w/o Dox Pseudo clusters	1.11278	1.03547
Dox	1.5071	1.20693		w/o Dox	1.23557	1.03608		Pseudo clusters	1.11828	1.01463		w/o Dox Pseudo clusters	1.05883	0.974704
Dox	1.7524	1.01236		w/o Dox	1.2934	0.997418		Pseudo clusters	1.16976	1.01795		w/o Dox Pseudo clusters	1.09293	1.03243
Dox	1.46394	0.998988		w/o Dox	1.35824	1.08924		Pseudo clusters	2.15506	1.28364		w/o Dox Pseudo clusters	1.22298	1.04458
Dox	1.39656	0.951513		w/o Dox	1.238	1.04491		Pseudo clusters	2.07069	1.23627		w/o Dox Pseudo clusters	2.37545	1.07977
Dox	1.70154	0.99586		w/o Dox	1.74545	1.02627		Pseudo clusters	1.92577	1.05953		w/o Dox Pseudo clusters	0.377843	0.954309
Dox	1.71494	1.01253		w/o Dox	1.29036	1.02528		Pseudo clusters	1.0939	1.04938		w/o Dox Pseudo clusters	0.397383	1.01217
Dox	1.58069	0.974739		w/o Dox	1.30242	1.02972		Pseudo clusters	1.08872	1.0454		w/o Dox Pseudo clusters	0.738043	0.936387
Dox	1.69936	1.02874		w/o Dox	1.45456	1.03288		Pseudo clusters	1.12559	1.02058		w/o Dox Pseudo clusters	2.58928	1.05587
Dox	1.77853	1.16863		w/o Dox	1.2614	1.03858		Pseudo clusters	1.02409	1.06906		w/o Dox Pseudo clusters	0.359251	0.984809
Dox	1.49681	0.987127		w/o Dox	1.25269	1.01642		Pseudo clusters	1.12352	1.06578		w/o Dox Pseudo clusters	0.779612	1.00545
Dox	1.75451	0.988361		w/o Dox	1.78493	1.02238		Pseudo clusters	1.05029	0.994117		w/o Dox Pseudo clusters	0.994122	0.742535
Dox	1.77723	1.03552		w/o Dox	1.2082	1.02284		Pseudo clusters	1.13313	1.01116		w/o Dox Pseudo clusters	0.953805	0.989063
Dox	1.68739	0.957738		w/o Dox	1.41261	0.991202		Pseudo clusters	1.15805	1.02991		w/o Dox Pseudo clusters	1.07774	1.01168
Dox	1.71238	1.03906		w/o Dox	1.52144	1.02799		Pseudo clusters	1.10865	1.0253		w/o Dox Pseudo clusters	0.860357	0.824165
Dox	1.76955	1.02549		w/o Dox	1.72376	1.01328		Pseudo clusters	1.00582	0.996722		w/o Dox Pseudo clusters	0.884879	0.996276
Dox	1.72334	1.00952		w/o Dox	1.34844	1.02579		Pseudo clusters	1.06393	1.0296		w/o Dox Pseudo clusters	1.21586	1.06809
Dox	1.78572	1.03561		w/o Dox	1.58579	1.01696		Pseudo clusters	1.12001	1.03052		w/o Dox Pseudo clusters	1.06211	1.09841
Dox	1.72809	1.08871		w/o Dox	1.33338	0.990466		Pseudo clusters	1.27299	1.07085		w/o Dox Pseudo clusters	0.982674	1.08196
Dox	1.79383	1.1301		w/o Dox	1.34459	1.02652		Pseudo clusters	1.29935	1.09471		w/o Dox Pseudo clusters	0.9255	1.08659
Dox	1.73732	1.0113		w/o Dox	1.41584	1.04713		Pseudo clusters	1.23413	1.07917		w/o Dox Pseudo clusters	1.14277	1.05164
Dox	1.59464	1.02506		w/o Dox	1.29037	1.02211		Pseudo clusters	1.26681	1.07251		w/o Dox Pseudo clusters	1.29299	1.06243
Dox	1.73131	1.04539		w/o Dox	1.3155	1.05449		Pseudo clusters	1.32019	1.085		w/o Dox Pseudo clusters	1.13212	1.04739
Dox	1.69752	1.01345		w/o Dox	1.7082	1.03535		Pseudo clusters	1.14581	1.05004		w/o Dox Pseudo clusters	0.834582	1.01753
Dox	1.63904	0.996245		w/o Dox	1.4795	1.02579		Pseudo clusters	1.26418	1.08583		w/o Dox Pseudo clusters	0.878872	0.697765
Dox	1.74235	1.00959		w/o Dox	1.58018	1.00739		Pseudo clusters	1.33812	1.07584		w/o Dox Pseudo clusters	1.16457	1.04097
Dox	1.48601	1.00958		w/o Dox	1.66409	1.0021		Pseudo clusters	1.05496	1.00995		w/o Dox Pseudo clusters	0.678821	0.211698
Dox	1.59657	0.973965		w/o Dox	1.68469	1.03439		Pseudo clusters	1.08114	1.12747		w/o Dox Pseudo clusters	1.17663	1.04961
Dox	1.63975	1.01732		w/o Dox	1.48822	1.0405		Pseudo clusters	1.08663	1.00759		w/o Dox Pseudo clusters	1.05033	1.03536
Dox	1.33218	1.07745		w/o Dox	1.47237	1.01916		Pseudo clusters	1.12051	0.993083		w/o Dox Pseudo clusters	1.11219	1.02336
Dox	1.29723	0.994182		w/o Dox	1.60395	0.987522		Pseudo clusters	1.06746	0.987163		w/o Dox Pseudo clusters	1.09701	1.03188
Dox	1.20522	1.02169		w/o Dox	1.27524	0.988679		Pseudo clusters	1.04917	1.0398		w/o Dox Pseudo clusters	1.05145	1.02083
Dox	1.32998	1.04762		w/o Dox	1.73649	0.984074		Pseudo clusters	1.11338	1.02736		w/o Dox Pseudo clusters	0.904234	0.988625
Dox	1.34912	1.01169		w/o Dox	1.73272	1.0462		Pseudo clusters	1.02769	0.996965		w/o Dox Pseudo clusters	1.149	1.03883
Dox	1.29443	1.06757		w/o Dox	1.34849	1.02169		Pseudo clusters	1.11076	1.04556		w/o Dox Pseudo clusters	1.33176	1.05575
Dox	1.26128	1.01085		w/o Dox	1.75323	1.01637		Pseudo clusters	1.07499	1.03542		w/o Dox Pseudo clusters	0.130192	0.813649
Dox	1.2647	1.31908		w/o Dox	1.68238	1.01555		Pseudo clusters	1.16432	1.04809		w/o Dox Pseudo clusters	1.02259	1.06709
Dox	1.24345	1.00416		w/o Dox	1.4423	1.02629		Pseudo clusters	1.06896	1.02875		w/o Dox Pseudo clusters	1.30285	1.06157
Dox	1.30232	1.02604		w/o Dox	1.59845	1.04548		Pseudo clusters	1.03225	0.950128		w/o Dox Pseudo clusters	1.35173	1.08517
Dox	1.76344	1.09866		w/o Dox	1.62303	1.04395		Pseudo clusters	1.091	1.05905		w/o Dox Pseudo clusters	1.32054	1.07445
Dox	1.46143	1.04113		w/o Dox	1.53765	1.01171		Pseudo clusters	1.14438	1.05976		w/o Dox Pseudo clusters	0.857138	1.00099
Dox	1.24664	1.05614		w/o Dox	1.71146	1.01324		Pseudo clusters	1.01219	0.966738		w/o Dox Pseudo clusters	0.768289	0.974129
Dox	1.23638	1.03237		w/o Dox	1.54784	0.995588		Pseudo clusters	1.07983	1.01064		w/o Dox Pseudo clusters	1.11716	1.03824
Dox	1.29479	1.4263		w/o Dox	1.52702	1.0048		Pseudo clusters	1.09032	1.07423		w/o Dox Pseudo clusters	0.791705	1.03244
Dox	1.26694	1.02745		w/o Dox	1.46683	1.04779		Pseudo clusters	1.13637	1.04979		w/o Dox Pseudo clusters	1.09391	0.982982
Dox	1.23741	1.03377		w/o Dox	1.47152	1.04589		Pseudo clusters	1.11301	1.0286		w/o Dox Pseudo clusters	1.08669	0.989087
Dox	1.59414	1.0205		w/o Dox	1.57486	1.03501		Pseudo clusters	1.16646	1.04259		w/o Dox Pseudo clusters	0.851172	0.977186
Dox	1.26441	1.03819		w/o Dox	1.52804	1.03984		Pseudo clusters	1.0018	1.0242		w/o Dox Pseudo clusters	1.08419	1.01289
Dox	1.29836	1.02808		w/o Dox	1.67333	1.05281		Pseudo clusters	1.02398	0.978882		w/o Dox Pseudo clusters	1.02234	1.02823
Dox	1.36142	1.05968		w/o Dox	1.72999	1.04225		Pseudo clusters	1.12377	1.04595		w/o Dox Pseudo clusters	1.04817	0.934343
Dox	1.79582	0.86296		w/o Dox	1.73079	1.04594		Pseudo clusters	1.07044	1.0242		w/o Dox Pseudo clusters	1.03568	1.06419
Dox	1.46184	1.0436		w/o Dox	1.55521	1.03373		Pseudo clusters	1.16778	1.05554		w/o Dox Pseudo clusters	1.04021	1.0359
Dox	1.52702	1.0436		w/o Dox	1.51065	1.02763		Pseudo clusters	1.15644	1.05953		w/o Dox Pseudo clusters	1.14221	1.0273
Dox	1.66171	1.05147		w/o Dox	1.4423	1.0467		Pseudo clusters	1.14081	1.06561		w/o Dox Pseudo clusters	0.941452	1.00773
Dox	1.77585	1.04282		w/o Dox	1.35856	1.02229		Pseudo clusters	1.16003	1.03069		w/o Dox Pseudo clusters	1.05466	1.03017
Dox	1.74053	1.06629		w/o Dox	1.50985	1.0139		Pseudo clusters	1.10104	1.01464		w/o Dox Pseudo clusters	0.750336	1.04999
Dox	1.72298	1.03791		w/o Dox	1.21681	0.994825		Pseudo clusters	1.04463	1.02371		w/o Dox Pseudo clusters	0.960227	0.909125
Dox	1.6323	1.06012		w/o Dox	1.74829	0.991328		Pseudo clusters	1.01783	0.99048		w/o Dox Pseudo clusters	0.827749	0.953995
Dox	1.6905	1.0933		w/o Dox	1.7534	1.05658		Pseudo clusters	1.13199	1.03173		w/o Dox Pseudo clusters	1.03491	1.029
Dox	1.70902	1.09548		w/o Dox	1.7716	1.0139		Pseudo clusters	1.05501	0.951905		w/o Dox Pseudo clusters	0.614816	0
Dox	1.37159	1.0028		w/o Dox	1.72816	1.08546		Pseudo clusters	1.05694	0.988106		w/o Dox Pseudo clusters	1.04003	1.03358
Dox	1.61491	1.08026		w/o Dox	1.77914	1.04942		Pseudo clusters	1.14616	1.00027		w/o Dox Pseudo clusters	1.21389	1.03068
Dox	1.41393	1.05702		w/o Dox	1.35301	0.995638		Pseudo clusters	1.20837	1.08875		w/o Dox Pseudo clusters	1.10379	1.06273
Dox	1.70948	1.05793		w/o Dox	1.30008	1.03908		Pseudo clusters	1.08427	0.986939		w/o Dox Pseudo clusters	0.940748	1.02177
Dox	1.20277	1.24137		w/o Dox	1.74355	1.04994		Pseudo clusters	1.21242	1.03726		w/o Dox Pseudo clusters	1.10897	1.02219
Dox	1.48795	1.01778		w/o Dox	1.77736	1.0249		Pseudo clusters	1.37189	1.16314		w/o Dox Pseudo clusters	1.12146	1.05377
Dox	1.48008	1.01516		w/o Dox	1.6597	0.99288		Pseudo clusters	1.00031	1.02254		w/o Dox Pseudo clusters	1.04158	0.996224
Dox	1.78928	0.993653		w/o Dox	1.77097	1.03603		Pseudo clusters	1.07179	1.02638		w/o Dox Pseudo clusters	1.08378	1.02219
Dox	1.36187	1.03203		w/o Dox	1.66155	1.05189		Pseudo clusters	1.01557	1.00509		w/o Dox Pseudo clusters	1.07734	1.05377
Dox	1.22287	1.18093		w/o Dox	1.34194	1.02054		Pseudo clusters	1.07948	1.0178		w/o Dox Pseudo clusters	1.12674	1.02567
Dox	1.25904	1.28215		w/o Dox	1.78888	1.0581		Pseudo clusters	1.00257	0.981127		w/o Dox Pseudo clusters	1.26121	1.05496
Dox	1.645	1.01589		w/o Dox	1.65871	0.990087		Pseudo clusters	1.08259	0.997395		w/o Dox Pseudo clusters	1.35356	1.11286
Dox	1.55595	1.00782		w/o Dox	1.68205	1.04824		Pseudo clusters	1.0804	0.998282		w/o Dox Pseudo clusters	1.20944	1.04437
Dox	1.64296	1.02323		w/o Dox	1.69806	1.03949		Pseudo clusters	1.06975	0.998759		w/o Dox Pseudo clusters	1.31459	1.12681
Dox	1.35641	1.01076		w/o Dox	1.37292	1.00013		Pseudo clusters	1.04918	1.01334		w/o Dox Pseudo clusters	1.27189	1.09993
Dox	1.49144	1.03203		w/o Dox	1.75744	1.06897		Pseudo clusters	1.15685	1.04279		w/o Dox Pseudo clusters	0.32501	0
Dox	1.45913	1.02836		w/o Dox	1.75572	1.01617		Pseudo clusters	1.12556	1.02316		w/o Dox Pseudo clusters	0.937316	1.00851
Dox	1.53456	0.979951		w/o Dox	1.76232	1.06063		Pseudo clusters	1.12236	1.02745		w/o Dox Pseudo clusters	0.924403	0.729248
Dox	1.21319	0.999393		w/o Dox	1.52185	1.06282		Pseudo clusters	1.147	1.01119		w/o Dox Pseudo clusters	0.773789	0.741021
Dox	1.41767	1.04532		w/o Dox	1.38556	1.0599		Pseudo clusters	1.12293	1.02826		w/o Dox Pseudo clusters	1.15903	1.05985
Dox	1.46212	0.971511		w/o Dox	1.63389	1.0271		Pseudo clusters	1.05441	1.04424		w/o Dox Pseudo clusters	1.01824	0.964481
Dox	1.29215	0.999393		w/o Dox	1.7612	1.05888		Pseudo clusters	1.03643	0.980313		w/o Dox Pseudo clusters	1.07946	1.02594
Dox	1.35028	1.41927		w/o Dox	1.75678	1.03002		Pseudo clusters	1.14709	1.04852		w/o Dox Pseudo clusters	1.16545	1.05133
Dox	1.33003	1.0486		w/o Dox	1.57473	1.03293		Pseudo clusters	1.03544	0.859098		w/o Dox Pseudo clusters	0.844028	1.06716
Dox	1.7968	1.04586		w/o Dox	1.75053	1.00523		Pseudo clusters	1.10861	1.04792		w/o Dox Pseudo clusters	0.486503	0
Dox	1.56049	1.05461		w/o Dox	1.20903	1.03511		Pseudo clusters	1.0123	0.889301		w/o Dox Pseudo clusters	1.10591	1.03349
Dox	1.5497	1.01142		w/o Dox	1.28252	1.07713		Pseudo clusters	1.11971	1.05972		w/o Dox Pseudo clusters	0.594436	1.03525
Dox	1.69042	1.12524		w/o Dox	1.32431	1.05304		Pseudo clusters	1.16844	1.06612		w/o Dox Pseudo clusters	1.1261	1.03048
Dox	1.67706	1.01962		w/o Dox	1.32303	1.02453		Pseudo clusters	1.04701	1.05432		w/o Dox Pseudo clusters	1.11501	1.02863
Dox	1.79673	1.02618		w/o Dox	1.41981	1.05304		Pseudo clusters	1.19972	1.09512		w/o Dox Pseudo clusters	1.02578	1.04326
Dox	1.67599	1.03329		w/o Dox	1.30822	1.00848		Pseudo clusters	1.15225	1.0578		w/o Dox Pseudo clusters	1.0579	0.994083
Dox	1.65658	0.989006		w/o Dox	1.36146	1.02797		Pseudo clusters	1.05292	0.999225		w/o Dox Pseudo clusters	1.07375	1.02695
Dox	1.66155	1.0393		w/o Dox	1.46156	1.02658		Pseudo clusters	1.04023	0.993038		w/o Dox Pseudo clusters	0.994281	1.01327
Dox	1.2986	1.09288		w/o Dox	1.32875	1.02171		Pseudo clusters	1.05904	1.03903		w/o Dox Pseudo clusters	1.03821	0.992644
Dox	1.49789	1.03548		w/o Dox	1.73788	1.02434		Pseudo clusters	1.041	0.955708		w/o Dox Pseudo clusters	0.423666	0.875597
Dox	1.34844	0.968231		w/o Dox	1.50037	1.02171		Pseudo clusters	1.10057	1.01325		w/o Dox Pseudo clusters	0.942713	0.917512
Dox	1.56555	1.03493		w/o Dox	1.65941	1.03354		Pseudo clusters	1.13823	1.03738		w/o Dox Pseudo clusters	0.908066	1.04326
Dox	1.68857	1.00595		w/o Dox	1.55292	1.03354		Pseudo clusters	1.02901	0.932163		w/o Dox Pseudo clusters	0.962943	1.02794
Dox	1.30882	1.2157		w/o Dox	1.76312	1.03629		Pseudo clusters	1.03602	1.03804		w/o Dox Pseudo clusters	1.00066	0.975615
Dox	1.26353	1.28607		w/o Dox	1.39733	1.01962		Pseudo clusters	1.05614	1.01879		w/o Dox Pseudo clusters	1.14411	1.02707
Dox	1.75406	0.951942		w/o Dox	1.41366	1.00987		Pseudo clusters	1.10386	1.04864		w/o Dox Pseudo clusters	1.05913	1.03366
Dox	1.32467	0.993841		w/o Dox	1.42285	0.967419		Pseudo clusters	1.14315	1.05364		w/o Dox Pseudo clusters	0.930371	0.970869
Dox	1.28653	1.03625		w/o Dox	1.37665	0.968115		Pseudo clusters	1.118	1.04995		w/o Dox Pseudo clusters	1.07028	0.985694
Dox	1.71297	1.05972		w/o Dox	1.30227	1.00987		Pseudo clusters	1.07492	1.00676		w/o Dox Pseudo clusters	1.16082	1.02959
Dox	1.5783	1.10319		w/o Dox	1.35737	1.04676		Pseudo clusters	1.23668	1.02738		w/o Dox Pseudo clusters	1.13059	1.00953
Dox	1.72824	0.965002		w/o Dox	1.68777	1.0157		Pseudo clusters	1.06464	1.03041		w/o Dox Pseudo clusters	1.01191	1.00255
Dox	1.73089	0.993043		w/o Dox	1.34161	1.03844		Pseudo clusters	1.10647	1.02521		w/o Dox Pseudo clusters	1.18552	1.05298
Dox	1.65562	1.09552		w/o Dox	1.39053	1.00099		Pseudo clusters	1.14505	0.987444		w/o Dox Pseudo clusters	1.01778	1.0095
Dox	1.75442	1.10012		w/o Dox	1.33227	0.971573		Pseudo clusters	1.04689	1.00256		w/o Dox Pseudo clusters	1.06933	1.01183
Dox	1.4378	1.08377		w/o Dox	1.30497	1.05649		Pseudo clusters	1.14424	1.03976		w/o Dox Pseudo clusters	0.516333	0.0621074
Dox	1.66175	0.929459		w/o Dox	1.72694	1.00914		Pseudo clusters	1.15402	1.02217		w/o Dox Pseudo clusters	1.00147	0.929023
Dox	1.35384	1.11341		w/o Dox	1.41545	1.03108		Pseudo clusters	1.00487	1.02448		w/o Dox Pseudo clusters	1.1653	1.04573
Dox	1.72828	1.14031		w/o Dox	1.41945	1.02573		Pseudo clusters	1.04561	0.994978		w/o Dox Pseudo clusters	0.955112	0.939069
Dox	1.66299	1.04545		w/o Dox	1.65883	1.04834		Pseudo clusters	1.14216	1.05111		w/o Dox Pseudo clusters	1.0926	1.008
Dox	1.7744	1.04593		w/o Dox	1.71011	1.04897		Pseudo clusters	1.06243	1.0323		w/o Dox Pseudo clusters	1.03589	1.01379
Dox	1.40827	1.05822		w/o Dox	1.74489	1.03943		Pseudo clusters	1.01433	0.992698		w/o Dox Pseudo clusters	0.983366	1.01959
Dox	1.67047	1.02926		w/o Dox	1.68299	1.04375		Pseudo clusters	1.01976	0.980635		w/o Dox Pseudo clusters	0.621886	0.966823
Dox	1.44153	1.70666		w/o Dox	1.62522	1.03911		Pseudo clusters	1.01678	1.02565		w/o Dox Pseudo clusters	0.242249	0.034769
Dox	1.72671	1.01842		w/o Dox	1.41407	1.03777		Pseudo clusters	1.16589	1.035		w/o Dox Pseudo clusters	1.00993	1.01554
Dox	1.45415	1.00519		w/o Dox	1.30092	0.999657		Pseudo clusters	1.18291	1.07369		w/o Dox Pseudo clusters	1.11635	1.00494
Dox	1.61952	0.991911		w/o Dox	1.51359	0.990295		Pseudo clusters	1.09931	1.04385		w/o Dox Pseudo clusters	1.17047	1.05744
Dox	1.39225	1.03107		w/o Dox	1.22366	1.08007		Pseudo clusters	1.06456	1.04132		w/o Dox Pseudo clusters	0.985493	0.971882
Dox	1.72803	1.04553		w/o Dox	1.20811	1.05237		Pseudo clusters	1.04135	0.999854		w/o Dox Pseudo clusters	0.946228	1.01327
Dox	1.57862	0.981029		w/o Dox	1.67415	1.01242		Pseudo clusters	1.39882	1.07217		w/o Dox Pseudo clusters	1.08702	1.00469
Dox	1.79838	1.03388		w/o Dox	1.23065	1.04342		Pseudo clusters	1.02394	1.00079		w/o Dox Pseudo clusters	1.14073	1.03224
Dox	1.78268	1.01878		w/o Dox	1.70606	1.02196		Pseudo clusters	1.31457	1.08212		w/o Dox Pseudo clusters	0.879798	1.05931
Dox	1.52438	1.04315		w/o Dox	1.69064	1.08039		Pseudo clusters	1.19105	1.02566		w/o Dox Pseudo clusters	0.803146	1.02706
Dox	1.54169	1.03107		w/o Dox	1.75466	1.02896		Pseudo clusters	1.37712	1.09616		w/o Dox Pseudo clusters	1.04403	0.999997
Dox	1.67448	0.997423		w/o Dox	1.6252	1.05713		Pseudo clusters	1.36889	1.09002		w/o Dox Pseudo clusters	0.980894	0.972697
Dox	1.41029	0.99052		w/o Dox	1.26159	1.00228		Pseudo clusters	1.03573	0.990398		w/o Dox Pseudo clusters	1.06219	1.02188
Dox	1.54413	1.03452		w/o Dox	1.73833	0.942432		Pseudo clusters	1.00013	0.996748		w/o Dox Pseudo clusters	0.868628	0.97822
Dox	1.66402	0.997369		w/o Dox	1.23644	1.01973		Pseudo clusters	1.00661	0.970136		w/o Dox Pseudo clusters	0.981073	1.00135
Dox	1.22854	1.00691		w/o Dox	1.37943	0.984708		Pseudo clusters	1.00737	1.01338		w/o Dox Pseudo clusters	0.934874	0.946967
Dox	1.25844	1.03294		w/o Dox	1.27487	1.06234		Pseudo clusters	1.00242	1.00945		w/o Dox Pseudo clusters	0.854755	0.245336
Dox	1.48577	0.876383		w/o Dox	1.21294	1.00755		Pseudo clusters	1.04886	1.02548		w/o Dox Pseudo clusters	1.10659	1.01697
Dox	1.62036	1.0024		w/o Dox	1.26165	1.0777		Pseudo clusters	1.08617	1.03122		w/o Dox Pseudo clusters	1.11675	1.01979
Dox	1.48772	1.0444		w/o Dox	1.27113	1.07133		Pseudo clusters	1.07967	1.01382		w/o Dox Pseudo clusters	1.21933	1.034
Dox	1.67185	1.01442		w/o Dox	1.26019	0.987527		Pseudo clusters	1.06042	0.98375		w/o Dox Pseudo clusters	1.00726	0.992284
Dox	1.64947	1.04822		w/o Dox	1.38511	0.996241		Pseudo clusters	1.02528	0.959008		w/o Dox Pseudo clusters	1.07569	1.0247
Dox	1.65136	1.06032		w/o Dox	1.32007	1.0444		Pseudo clusters	1.03322	1.0063		w/o Dox Pseudo clusters	0.899546	0.956662
Dox	1.47848	1.03549		w/o Dox	1.23389	1.02782		Pseudo clusters	1.06249	1.01259		w/o Dox Pseudo clusters	1.14998	1.02983
Dox	1.7497	1.05149		w/o Dox	1.20029	0.983611		Pseudo clusters	1.01385	0.970419		w/o Dox Pseudo clusters	1.13641	1.03176
Dox	1.46969	1.04568		w/o Dox	1.53016	1.07902		Pseudo clusters	1.17674	1.03219		w/o Dox Pseudo clusters	0.229993	0.89001
Dox	1.79252	1.17042		w/o Dox	1.22548	0.988498		Pseudo clusters	1.04669	1.03581		w/o Dox Pseudo clusters	1.10419	1.02319
Dox	1.79236	1.01322		w/o Dox	1.20045	1.06073		Pseudo clusters	1.04731	1.01259		w/o Dox Pseudo clusters	1.12012	1.02319
Dox	1.51455	1.05713		w/o Dox	1.36224	1.05389		Pseudo clusters	1.13827	0.726761		w/o Dox Pseudo clusters	0.339203	0.677591
Dox	1.5863	1.05522		w/o Dox	1.31	1.03819		Pseudo clusters	1.13051	1.02535		w/o Dox Pseudo clusters	1.09973	1.02963
Dox	1.35046	1.23343		w/o Dox	1.34585	0.985849		Pseudo clusters	1.32959	1.12412		w/o Dox Pseudo clusters	0.866041	0.609092
Dox	1.49785	1.02086		w/o Dox	1.30464	1.01298		Pseudo clusters	1.2155	1.05329		w/o Dox Pseudo clusters	1.13336	1.01572
Dox	1.74181	1.03229		w/o Dox	1.35796	1.01052		Pseudo clusters	1.23082	1.03601		w/o Dox Pseudo clusters	1.11879	1.01832
Dox	1.44965	1.00749		w/o Dox	1.35461	1.0274		Pseudo clusters	1.06881	1.01844		w/o Dox Pseudo clusters	1.09624	1.01184
Dox	1.67209	1.02757		w/o Dox	1.27547	1.01796		Pseudo clusters	1.20434	1.07776		w/o Dox Pseudo clusters	1.05794	1.01378
Dox	1.78265	1.02057		w/o Dox	1.33026	1.0074		Pseudo clusters	1.14735	1.03958		w/o Dox Pseudo clusters	1.03343	0.979761
Dox	1.32086	0.978552		w/o Dox	1.21959	0.971211		Pseudo clusters	1.0357	1.02822		w/o Dox Pseudo clusters	1.01807	1.00957
Dox	1.72493	1.06259		w/o Dox	1.24479	1.05334		Pseudo clusters	1.10573	1.04634		w/o Dox Pseudo clusters	0.870587	0.93922
Dox	1.45054	1.07023		w/o Dox	1.27059	1.044		Pseudo clusters	1.18816	1.03989		w/o Dox Pseudo clusters	1.02905	0.965897
Dox	1.69299	0.883234		w/o Dox	1.21326	1.01912		Pseudo clusters	1.03883	1.01888		w/o Dox Pseudo clusters	1.11075	1.05015
Dox	1.67219	1.09693		w/o Dox	1.48956	1.04027		Pseudo clusters	1.09943	1.01345		w/o Dox Pseudo clusters	1.06443	1.00287
Dox	1.20951	1.05686		w/o Dox	1.71805	1.06578		Pseudo clusters	1.05784	0.992035		w/o Dox Pseudo clusters	0.952069	1.02559
Dox	1.63759	1.01604		w/o Dox	1.32093	1.08693		Pseudo clusters	1.06119	0.971261		w/o Dox Pseudo clusters	1.06983	0.971707
Dox	1.67054	1.03794		w/o Dox	1.59205	0.93388		Pseudo clusters	1.02222	1.01856		w/o Dox Pseudo clusters	1.0061	1.01203
Dox	1.75793	1.04554		w/o Dox	1.27771	1.05091		Pseudo clusters	1.24675	1.04613		w/o Dox Pseudo clusters	1.08929	1.01233
Dox	1.70527	1.09144		w/o Dox	1.21885	0.994278		Pseudo clusters	1.00123	1.01064		w/o Dox Pseudo clusters	1.09585	1.05476
Dox	1.76678	1.05351		w/o Dox	1.46826	1.03973		Pseudo clusters	1.10656	1.05443		w/o Dox Pseudo clusters	1.05823	1.03457
Dox	1.74847	1.25773		w/o Dox	1.29676	1.03204		Pseudo clusters	1.02824	1.03039		w/o Dox Pseudo clusters	1.00259	1.00413
Dox	1.79186	1.04779		w/o Dox	1.68563	1.03623		Pseudo clusters	1.03255	1.0263		w/o Dox Pseudo clusters	1.13997	1.02842
Dox	1.74201	1.02244		w/o Dox	1.52042	1.03903		Pseudo clusters	1.13652	1.01304		w/o Dox Pseudo clusters	1.28397	1.05079
Dox	1.74663	1.07401		w/o Dox	1.24892	1.0663		Pseudo clusters	1.02238	1.01425		w/o Dox Pseudo clusters	0.150292	0.753865
Dox	1.66472	1.06832		w/o Dox	1.41599	1.03337		Pseudo clusters	1.07162	1.01485		w/o Dox Pseudo clusters	1.11795	1.04012
Dox	1.61566	1.10652		w/o Dox	1.32177	1.06338		Pseudo clusters	1.01544	1.05822		w/o Dox Pseudo clusters	1.05137	1.06235
Dox	1.73937	1.02948		w/o Dox	1.34387	1.00983		Pseudo clusters	1.11161	1.00823		w/o Dox Pseudo clusters	1.11115	1.04575
Dox	1.74061	1.14714		w/o Dox	1.20968	1.02953		Pseudo clusters	1.0794	1.00371		w/o Dox Pseudo clusters	1.2053	1.04723
Dox	1.71705	1.00343		w/o Dox	1.25831	1.01558		Pseudo clusters	1.00622	1.02444		w/o Dox Pseudo clusters	0.766919	0.621852
Dox	1.68513	1.057		w/o Dox	1.23735	1.01886		Pseudo clusters	1.09294	0		w/o Dox Pseudo clusters	1.22145	1.07653
Dox	1.20572	1.04004		w/o Dox	1.25914	1.04036		Pseudo clusters	1.06726	1.02638		w/o Dox Pseudo clusters	1.10405	1.06017
Dox	1.29017	1.01406		w/o Dox	1.27443	1.05217		Pseudo clusters	1.09488	1.01828		w/o Dox Pseudo clusters	0.932536	1.06269
Dox	1.37374	1.0096		w/o Dox	1.25399	1.0191		Pseudo clusters	1.15554	1.04637		w/o Dox Pseudo clusters	1.19817	1.05539
Dox	1.58523	1.05318		w/o Dox	1.37265	1.02776		Pseudo clusters	1.0153	0.959629		w/o Dox Pseudo clusters	1.18748	1.0355
Dox	1.68313	1.05237		w/o Dox	1.31781	1.0128		Pseudo clusters	1.15607	1.02575		w/o Dox Pseudo clusters	1.00331	0.985561
Dox	1.63334	1.06774		w/o Dox	1.69933	1.03104		Pseudo clusters	1.14581	1.04184		w/o Dox Pseudo clusters	0.964516	0.955133
Dox	1.33591	1.04343		w/o Dox	1.42382	1.00843		Pseudo clusters	1.13529	1.04813		w/o Dox Pseudo clusters	1.12216	1.03297
Dox	1.59379	1.03822		w/o Dox	1.51809	0.98364		Pseudo clusters	1.04939	1.00564		w/o Dox Pseudo clusters	0.945221	0.913494
Dox	1.59299	1.01871		w/o Dox	1.76644	1.04437		Pseudo clusters	1.03988	1.04938		w/o Dox Pseudo clusters	1.07536	1.01311
Dox	1.71357	1.06619		w/o Dox	1.69146	1.04489		Pseudo clusters	1.06164	1.00004		w/o Dox Pseudo clusters	1.09773	1.03649
Dox	1.7854	1.05524		w/o Dox	1.67655	1.00488		Pseudo clusters	1.18681	1.05177		w/o Dox Pseudo clusters	0.913779	0.977544
Dox	1.77386	1.05253		w/o Dox	1.75792	1.0345		Pseudo clusters	1.13276	1.02214		w/o Dox Pseudo clusters	0.96787	0.942127
Dox	1.78551	1.05618		w/o Dox	1.45796	0.979265		Pseudo clusters	1.09844	1.04631		w/o Dox Pseudo clusters	0.731403	0.954909
Dox	1.75171	1.02716		w/o Dox	1.70847	1.00537		Pseudo clusters	1.13016	1.02526		w/o Dox Pseudo clusters	0.696648	0.066572
Dox	1.68127	1.05644		w/o Dox	1.7388	1.0551		Pseudo clusters	1.11185	1.04801		w/o Dox Pseudo clusters	1.06247	1.03772
Dox	1.37262	1.06164		w/o Dox	1.65203	1.04416		Pseudo clusters	1.13622	1.05623		w/o Dox Pseudo clusters	1.0891	1.03906
Dox	1.65195	1.01332		w/o Dox	1.76496	1.05081		Pseudo clusters	1.35336	1.05543		w/o Dox Pseudo clusters	0.760271	1.00282
Dox	1.78762	1.02846		w/o Dox	1.763	1.04926		Pseudo clusters	1.08975	1.03357		w/o Dox Pseudo clusters	1.08181	1.02216
Dox	1.65214	1.02639		w/o Dox	1.64299	1.03614		Pseudo clusters	1.07654	1.05503		w/o Dox Pseudo clusters	1.00121	0.977215
Dox	1.2217	1.43643		w/o Dox	1.69624	1.04548		Pseudo clusters	1.17882	1.01088		w/o Dox Pseudo clusters	0.994612	1.0428
Dox	1.7303	1.03506		w/o Dox	1.50283	1.00042		Pseudo clusters	1.06734	0.990527		w/o Dox Pseudo clusters	0.494381	0.0313545
Dox	1.37277	1.05343		w/o Dox	1.72896	1.02548		Pseudo clusters	1.11432	0.994767		w/o Dox Pseudo clusters	1.06291	0.991324
Dox	1.73858	1.06007		w/o Dox	1.30097	1.02783		Pseudo clusters	1.13677	1.0188		w/o Dox Pseudo clusters	1.03675	1.0212
Dox	1.68181	1.06577		w/o Dox	1.73084	1.04971		Pseudo clusters	1.12335	1.01229		w/o Dox Pseudo clusters	0.994037	1.03603
Dox	1.58734	1.01907		w/o Dox	1.24005	1.06074		Pseudo clusters	1.04796	1.00099		w/o Dox Pseudo clusters	1.05509	1.01201
Dox	1.67577	0.983249		w/o Dox	1.38385	0.975346		Pseudo clusters	1.12342	1.00862		w/o Dox Pseudo clusters	0.936233	1.03247
Dox	1.62737	0.971094		w/o Dox	1.28975	0.982397		Pseudo clusters	1.15345	1.06913		w/o Dox Pseudo clusters	1.01261	1.00815
Dox	1.59634	1.04978		w/o Dox	1.33311	1.02078		Pseudo clusters	1.13784	1.02489		w/o Dox Pseudo clusters	0.594751	0.655893
Dox	1.79434	1.05746		w/o Dox	1.21793	1.00512		Pseudo clusters	1.06958	1.01553		w/o Dox Pseudo clusters	1.1057	1.04219
Dox	1.29216	0.933359		w/o Dox	1.26944	1.01843		Pseudo clusters	1.09497	0.99827		w/o Dox Pseudo clusters	1.1279	1.03288
Dox	1.72683	1.04908		w/o Dox	1.26471	1.03489		Pseudo clusters	1.03352	0.994674		w/o Dox Pseudo clusters	1.07314	1.01115
Dox	1.36205	0.922812		w/o Dox	1.55148	0.971429		Pseudo clusters	1.00153	0.964497		w/o Dox Pseudo clusters	1.06237	1.06185
Dox	1.71647	1.04338		w/o Dox	1.30007	1.03673		Pseudo clusters	1.12471	1.04565		w/o Dox Pseudo clusters	1.01868	1.01813
Dox	1.70133	1.03409		w/o Dox	1.44411	1.02239		Pseudo clusters	1.03938	1.01363		w/o Dox Pseudo clusters	0.973571	1.00572
Dox	1.60361	1.10408		w/o Dox	1.41918	1.03145		Pseudo clusters	1.15866	1.01501		w/o Dox Pseudo clusters	1.04354	1.00002
Dox	1.35856	1.05728		w/o Dox	1.72122	1.04654		Pseudo clusters	1.02078	0.997346		w/o Dox Pseudo clusters	0.951308	1.00512
Dox	1.59838	1.01971		w/o Dox	1.22093	1.02566		Pseudo clusters	1.0706	1.02497		w/o Dox Pseudo clusters	1.1655	1.02375
Dox	1.70576	1.05332		w/o Dox	1.26167	1.03038		Pseudo clusters	1.08487	1.03075		w/o Dox Pseudo clusters	0.467325	0.333
Dox	1.785	1.06332		w/o Dox	1.20427	1.08933		Pseudo clusters	1.0338	1.01244		w/o Dox Pseudo clusters	1.00688	1.02069
Dox	1.71283	1.07134		w/o Dox	1.24565	1.0461		Pseudo clusters	1.04827	1.00827		w/o Dox Pseudo clusters	1.09666	1.02273
Dox	1.60674	1.02366		w/o Dox	1.25872	1.06339		Pseudo clusters	1.06311	0.983857		w/o Dox Pseudo clusters	1.03157	0.966593
Dox	1.26528	1.03816		w/o Dox	1.24285	1.01073		Pseudo clusters	1.10439	1.0057		w/o Dox Pseudo clusters	1.10176	1.05674
Dox	1.70615	1.06597		w/o Dox	1.2519	1.01859		Pseudo clusters	1.12678	1.02555		w/o Dox Pseudo clusters	1.12476	1.0293
Dox	1.74623	1.05069		w/o Dox	1.44077	1.01073		Pseudo clusters	1.07903	1.01976		w/o Dox Pseudo clusters	0.66742	0.592023
Dox	1.69524	1.04077		w/o Dox	1.3103	1.02868		Pseudo clusters	1.10538	0.994956		w/o Dox Pseudo clusters	1.12755	1.0655
Dox	1.44901	1.03355		w/o Dox	1.31528	1.03681		Pseudo clusters	1.07877	1.00791		w/o Dox Pseudo clusters	1.12785	1.04113
Dox	1.66068	1.03054		w/o Dox	1.39298	1.01422		Pseudo clusters	1.13214	1.0578		w/o Dox Pseudo clusters	0.752727	0.835319
Dox	1.61466	1.03223		w/o Dox	1.28612	1.00156		Pseudo clusters	1.19014	1.06469		w/o Dox Pseudo clusters	0.687817	1.0386
Dox	1.24835	1.08958		w/o Dox	1.22808	1.06821		Pseudo clusters	1.11048	1.03712		w/o Dox Pseudo clusters	1.12615	1.07044
Dox	1.53046	1.04146		w/o Dox	1.71958	1.02122		Pseudo clusters	1.09625	1.01857		w/o Dox Pseudo clusters	1.15926	1.03495
Dox	1.6706	1.01777		w/o Dox	1.63309	1.02942		Pseudo clusters	1.03644	0.988929		w/o Dox Pseudo clusters	1.1122	1.01616
Dox	1.38443	1.02894		w/o Dox	1.54192	1.0586		Pseudo clusters	1.07889	1.04185		w/o Dox Pseudo clusters	1.05396	1.03678
Dox	1.2708	0.996637		w/o Dox	1.6602	1.02132		Pseudo clusters	1.11462	1.03308		w/o Dox Pseudo clusters	1.06394	1.05911
Dox	1.28477	1.06339		w/o Dox	1.34902	1.06337		Pseudo clusters	1.04235	1.0104		w/o Dox Pseudo clusters	1.44918	1.07692
Dox	1.3815	1.45232		w/o Dox	1.70687	1.00213		Pseudo clusters	1.15726	1.03278		w/o Dox Pseudo clusters	0.687362	0.12283
Dox	1.5295	1.02207		w/o Dox	1.54964	1.03713		Pseudo clusters	1.07591	1.01796		w/o Dox Pseudo clusters	1.01623	1.06409
Dox	1.74118	1.013		w/o Dox	1.69577	0.996566		Pseudo clusters	1.08867	1.01252		w/o Dox Pseudo clusters	0.977346	0.991021
Dox	1.74978	1.20422		w/o Dox	1.50895	1.04508		Pseudo clusters	1.06301	1.01524		w/o Dox Pseudo clusters	0.704907	1.06042
Dox	1.32471	0.993217		w/o Dox	1.71865	1.03315		Pseudo clusters	1.09258	1.01329		w/o Dox Pseudo clusters	0.90888	1.04402
Dox	1.4015	1.02207		w/o Dox	1.66847	1.03592		Pseudo clusters	1.12172	1.04126		w/o Dox Pseudo clusters	1.17891	1.04903
Dox	1.59834	1.04679		w/o Dox	1.63576	1.03032		Pseudo clusters	1.11634	1.05294		w/o Dox Pseudo clusters	1.17143	1.00767
Dox	1.34988	1.05586		w/o Dox	1.55857	1.03872		Pseudo clusters	1.0176	1.01597		w/o Dox Pseudo clusters	1.12465	1.0572
Dox	1.47357	1.01794		w/o Dox	1.67468	1.04852		Pseudo clusters	1.16592	1.02375		w/o Dox Pseudo clusters	0.875364	0.944707
Dox	1.4157	1.00311		w/o Dox	1.69729	1.04093		Pseudo clusters	1.22943	1.04515		w/o Dox Pseudo clusters	1.19469	1.04587
Dox	1.41549	1.03278		w/o Dox	1.74492	1.05701		Pseudo clusters	1.15776	1.04728		w/o Dox Pseudo clusters	1.10177	1.01655
Dox	1.3886	1.02536		w/o Dox	1.33005	1.00293		Pseudo clusters	1.04968	1.02098		w/o Dox Pseudo clusters	0.936893	1.00324
Dox	1.27867	0.985798		w/o Dox	1.73805	0.977975		Pseudo clusters	1.16668	1.05094		w/o Dox Pseudo clusters	1.03733	1.00541
Dox	1.28577	1.00228		w/o Dox	1.70676	1.0245		Pseudo clusters	1.1368	1.03803		w/o Dox Pseudo clusters	0.882668	1.03809
Dox	1.44651	0.994996		w/o Dox	1.31066	0.968729		Pseudo clusters	1.08201	1.05935		w/o Dox Pseudo clusters	0.897736	0.722475
Dox	1.5344	1.02622		w/o Dox	1.28143	0.963161		Pseudo clusters	1.0857	1.03952		w/o Dox Pseudo clusters	0.819238	1.01994
Dox	1.33625	1.04347		w/o Dox	1.34348	0.950436		Pseudo clusters	1.00989	1.00601		w/o Dox Pseudo clusters	0.775022	1.05052
Dox	1.24188	1.05087		w/o Dox	1.4314	1.11976		Pseudo clusters	1.1097	1.04658		w/o Dox Pseudo clusters	1.17618	1.0503
Dox	1.20323	1.01143		w/o Dox	1.64969	1.17445		Pseudo clusters	1.13152	1.03655		w/o Dox Pseudo clusters	1.01645	0.872618
Dox	1.33743	1.02786		w/o Dox	1.69237	1.19621		Pseudo clusters	1.00977	1.00578		w/o Dox Pseudo clusters	0.836558	0.883279
Dox	1.77593	1.02427		w/o Dox	1.27125	1.04162		Pseudo clusters	1.11375	1.01095		w/o Dox Pseudo clusters	0.843212	1.02475
Dox	1.77586	1.05099		w/o Dox	1.27274	0.963145		Pseudo clusters	1.0551	1.01788		w/o Dox Pseudo clusters	0.594745	0.921035
Dox	1.21157	0.98165		w/o Dox	1.24902	1.04244		Pseudo clusters	1.21937	1.03365		w/o Dox Pseudo clusters	0.832701	1.00061
Dox	1.43192	1.06267		w/o Dox	1.28206	1.04492		Pseudo clusters	1.05701	0.996613		w/o Dox Pseudo clusters	1.10998	1.02904
Dox	1.79797	1.03159		w/o Dox	1.24972	1.04206		Pseudo clusters	1.12127	1.05109		w/o Dox Pseudo clusters	1.07706	0.989193
Dox	1.61707	0.966847		w/o Dox	1.42701	1.01926		Pseudo clusters	1.12932	1.02696		w/o Dox Pseudo clusters	1.11355	1.08051
Dox	1.52077	0.954382		w/o Dox	1.21038	1.00558		Pseudo clusters	1.07423	1.0487		w/o Dox Pseudo clusters	1.09566	1.03894
Dox	1.48405	1.0393		w/o Dox	1.21178	0.994175		Pseudo clusters	1.03238	1.01949		w/o Dox Pseudo clusters	0.904385	0.830681
Dox	1.72169	1.02933		w/o Dox	1.21969	0.982013		Pseudo clusters	1.0414	1.02601		w/o Dox Pseudo clusters	0.657039	1.01361
Dox	1.73218	1.02372		w/o Dox	1.33389	1.01386		Pseudo clusters	1.61301	1.02914		w/o Dox Pseudo clusters	1.2115	1.0538
Dox	1.58303	1.02606		w/o Dox	1.42567	1.01386		Pseudo clusters	1.25976	1.03618		w/o Dox Pseudo clusters	0.967982	0.961768
Dox	1.28418	0.973859		w/o Dox	1.41216	0.999949		Pseudo clusters	1.07695	1.0487		w/o Dox Pseudo clusters	0.659877	0.861547
Dox	1.51083	1.00658		w/o Dox	1.388	1.03734		Pseudo clusters	1.08221	1.03775		w/o Dox Pseudo clusters	1.16889	1.03966
Dox	1.60075	0.997232		w/o Dox	1.28613	0.992993		Pseudo clusters	1.17159	1.03611		w/o Dox Pseudo clusters	0.998068	0.994513
Dox	1.69371	1.01715		w/o Dox	1.32817	1.04516		Pseudo clusters	1.12026	1.03339		w/o Dox Pseudo clusters	1.15289	1.04326
Dox	1.53247	1.00502		w/o Dox	1.30497	1.00964		Pseudo clusters	1.14757	1.06414		w/o Dox Pseudo clusters	1.12997	1.00677
Dox	1.73935	1.06638		w/o Dox	1.52553	1.02768		Pseudo clusters	1.10993	1.04292		w/o Dox Pseudo clusters	0.848923	1.04221
Dox	1.53012	1.04709		w/o Dox	1.37899	1.02167		Pseudo clusters	1.06033	0.973534		w/o Dox Pseudo clusters	0.351484	0.874724
Dox	1.35448	1.01437		w/o Dox	1.33907	0.972209		Pseudo clusters	1.0225	1.02088		w/o Dox Pseudo clusters	1.10901	1.03749
Dox	1.39479	1.07568		w/o Dox	1.69576	0.996777		Pseudo clusters	1.10375	0.968092		w/o Dox Pseudo clusters	1.0993	1.0157
Dox	1.35925	1.02345		w/o Dox	1.71975	1.0152		Pseudo clusters	1.12077	1.03156		w/o Dox Pseudo clusters	0.715168	0.885341
Dox	1.35872	1.06512		w/o Dox	1.71204	1.03155		Pseudo clusters	1.05858	0.943231		w/o Dox Pseudo clusters	0.865884	0.948915
Dox	1.23156	1.05345		w/o Dox	1.68064	1.02047		Pseudo clusters	1.14088	1.06095		w/o Dox Pseudo clusters	1.1238	1.03542
Dox	1.31139	1.01512		w/o Dox	1.47547	1.00994		Pseudo clusters	1.09809	1.06038		w/o Dox Pseudo clusters	0.510997	0.877003
Dox	1.49638	1.00656		w/o Dox	1.49576	1.00643		Pseudo clusters	1.14134	1.07432		w/o Dox Pseudo clusters	0.594728	0.906185
Dox	1.71053	1.02604		w/o Dox	1.69198	0.9959		Pseudo clusters	1.03279	1.00177		w/o Dox Pseudo clusters	0.719142	0.933021
Dox	1.70986	0.988798		w/o Dox	1.57037	1.0152		Pseudo clusters	1.19838	1.03723		w/o Dox Pseudo clusters	0.90052	0.795863
Dox	1.39785	1.03062		w/o Dox	1.73131	1.01921		Pseudo clusters	1.13158	1.05153		w/o Dox Pseudo clusters	0.558142	0.704644
Dox	1.53557	1.01401		w/o Dox	1.46109	1.01696		Pseudo clusters	1.15042	0.983901		w/o Dox Pseudo clusters	1.09955	1.0213
Dox	1.5426	0.983069		w/o Dox	1.78154	0.993267		Pseudo clusters	1.06311	1.02239		w/o Dox Pseudo clusters	0.860707	1.05386
Dox	1.29355	0.979632		w/o Dox	1.78532	1.02661		Pseudo clusters	1.04924	1.03119		w/o Dox Pseudo clusters	1.10962	1.01633
Dox	1.76687	1.02145		w/o Dox	1.60702	1.03012		Pseudo clusters	1.15232	1.03948		w/o Dox Pseudo clusters	1.10114	1.00862
Dox	1.31586	0.975622		w/o Dox	1.73077	1.01061		Pseudo clusters	1.04445	0.981436		w/o Dox Pseudo clusters	1.16231	1.03507
Dox	1.3466	0.968174		w/o Dox	1.71757	1.02414		Pseudo clusters	1.08167	1.00186		w/o Dox Pseudo clusters	0.938039	1.03208
Dox	1.54957	1.05067		w/o Dox	1.41785	1.03419		Pseudo clusters	1.03467	0.981167		w/o Dox Pseudo clusters	1.12571	1.02099
Dox	1.54622	1.22253		w/o Dox	1.7835	0.987568		Pseudo clusters	1.20922	1.04756		w/o Dox Pseudo clusters	0.669043	0.0347622
Dox	1.70531	1.07244		w/o Dox	1.30279	1.01148		Pseudo clusters	1.1887	1.04864		w/o Dox Pseudo clusters	0.919843	0.795035
Dox	1.30252	0.974182		w/o Dox	1.23167	1.02546		Pseudo clusters	1.19154	1.02112		w/o Dox Pseudo clusters	0.778118	0.954761
Dox	1.70045	1.04471		w/o Dox	1.69558	1.03894		Pseudo clusters	1.07023	1.05052		w/o Dox Pseudo clusters	1.05178	1.05213
Dox	1.47354	1.03447		w/o Dox	1.57798	1.03943		Pseudo clusters	1.06553	0.987396		w/o Dox Pseudo clusters	0.733282	0.620363
Dox	1.51702	1.0628		w/o Dox	1.28411	0.984402		Pseudo clusters	1.21961	1.03861		w/o Dox Pseudo clusters	1.01143	0.970809
Dox	1.50027	1.03266		w/o Dox	1.512	1.00711		Pseudo clusters	1.13255	1.02325		w/o Dox Pseudo clusters	1.04836	1.04426
Dox	1.65588	1.08932		w/o Dox	1.3229	0.996631		Pseudo clusters	1.04761	1.02235		w/o Dox Pseudo clusters	1.0963	1.0293
Dox	1.69509	1.09113		w/o Dox	1.48463	0.972173		Pseudo clusters	1.11862	1.03654		w/o Dox Pseudo clusters	1.11811	1.02406
Dox	1.33224	1.03085		w/o Dox	1.20928	1.01359		Pseudo clusters	1.15344	1.0399		w/o Dox Pseudo clusters	1.03072	1.00209
Dox	1.41038	0.879537		w/o Dox	1.20358	1.05081		Pseudo clusters	1.0042	1.02644		w/o Dox Pseudo clusters	1.06922	1.04549
Dox	1.39285	1.02575		w/o Dox	1.2035	1.09864		Pseudo clusters	1.08073	1.04327		w/o Dox Pseudo clusters	1.09504	1.03567
Dox	1.74036	1.06251		w/o Dox	1.4158	1.03528		Pseudo clusters	1.04939	1.0071		w/o Dox Pseudo clusters	1.17276	1.05815
Dox	1.30222	0.983011		w/o Dox	1.26366	1.02309		Pseudo clusters	1.08887	1.00097		w/o Dox Pseudo clusters	1.02673	1.00752
Dox	1.68974	1.05266		w/o Dox	1.58743	1.03831		Pseudo clusters	1.10388	1.04123		w/o Dox Pseudo clusters	0.981271	0.902373
Dox	1.7065	1.00304		w/o Dox	1.29527	1.04616		Pseudo clusters	1.05327	1.02257		w/o Dox Pseudo clusters	0.867213	1.04007
Dox	1.36514	1.04633		w/o Dox	1.31402	1.05045		Pseudo clusters	1.12254	1.03136		w/o Dox Pseudo clusters	1.1564	1.05407
Dox	1.54031	1.01625		w/o Dox	1.45096	0.999034		Pseudo clusters	1.0031	0.997965		w/o Dox Pseudo clusters	1.11811	1.03419
Dox	1.72583	1.05286		w/o Dox	1.32598	1.01903		Pseudo clusters	1.11812	1.02161		w/o Dox Pseudo clusters	1.12846	1.03055
Dox	1.56511	1.0816		w/o Dox	1.45506	0.948995		Pseudo clusters	1.13744	1.02804		w/o Dox Pseudo clusters	1.12159	1.02663
Dox	1.77486	1.09077		w/o Dox	1.54955	1.01569		Pseudo clusters	1.04089	1.05682		w/o Dox Pseudo clusters	0.865373	0.951041
Dox	1.64	1.07753		w/o Dox	1.54799	1.03889		Pseudo clusters	1.01428	0.995138		w/o Dox Pseudo clusters	0.320609	0.571715
Dox	1.75718	1.09791		w/o Dox	1.34546	1.01642		Pseudo clusters	1.17023	1.0486		w/o Dox Pseudo clusters	0.819056	1.03869
Dox	1.31812	1.02485		w/o Dox	1.23743	1.02729		Pseudo clusters	1.00291	0.999055		w/o Dox Pseudo clusters	1.07384	1.0356
Dox	1.40724	1.25018		w/o Dox	1.32101	1.02911		Pseudo clusters	1.01156	1.02065		w/o Dox Pseudo clusters	0.975863	0.928896
Dox	1.35928	1.18319		w/o Dox	1.61762	1.04516		Pseudo clusters	1.1088	1.01792		w/o Dox Pseudo clusters	1.07552	1.04964
Dox	1.51376	1.00223		w/o Dox	1.32525	1.07534		Pseudo clusters	1.16429	1.02885		w/o Dox Pseudo clusters	0.976715	1.03251
Dox	1.32066	1.03703		w/o Dox	1.74944	1.05978		Pseudo clusters	1.13097	1.0089		w/o Dox Pseudo clusters	1.1471	1.02417
Dox	1.20174	0.90465		w/o Dox	1.35752	1.11056		Pseudo clusters	1.11442	1.04388		w/o Dox Pseudo clusters	1.15238	1.0179
Dox	1.40021	1.03422		w/o Dox	1.6203	1.07597		Pseudo clusters	1.03155	0.982108		w/o Dox Pseudo clusters	1.21081	1.05811
Dox	1.70419	0.974799		w/o Dox	1.46518	1.06968		Pseudo clusters	1.04526	1.02323		w/o Dox Pseudo clusters	1.19678	1.08709
Dox	1.30826	1.01233		w/o Dox	1.68978	1.07003		Pseudo clusters	1.0864	1.03863		w/o Dox Pseudo clusters	0.556329	0.879798
Dox	1.48786	1.46436		w/o Dox	1.63516	1.03447		Pseudo clusters	1.08103	1.02387		w/o Dox Pseudo clusters	0.978592	0.964906
Dox	1.7467	1.03837		w/o Dox	1.47409	1.00051		Pseudo clusters	1.03678	0.957211		w/o Dox Pseudo clusters	1.06448	0.958518
Dox	1.75637	1.06972		w/o Dox	1.34512	1.02441		Pseudo clusters	1.09515	1.00783		w/o Dox Pseudo clusters	0.413376	0.940515
Dox	1.51401	1.01292		w/o Dox	1.25517	0.99988		Pseudo clusters	1.12174	1.06753		w/o Dox Pseudo clusters	1.06942	0.979425
Dox	1.48687	1.0502		w/o Dox	1.22669	1.00806		Pseudo clusters	1.04188	0.995178		w/o Dox Pseudo clusters	1.12788	1.03256
Dox	1.73075	1.15551		w/o Dox	1.24877	1.04651		Pseudo clusters	1.1358	1.0168		w/o Dox Pseudo clusters	0.843145	1.0134
Dox	1.72439	1.0431		w/o Dox	1.45967	1.04948		Pseudo clusters	1.09319	0.996331		w/o Dox Pseudo clusters	0.914854	0.99104
Dox	1.23888	1.01174		w/o Dox	1.21138	1.02337		Pseudo clusters	1.12683	1.04851		w/o Dox Pseudo clusters	0.941017	0.957242
Dox	1.21902	1.03067		w/o Dox	1.20606	0.98837		Pseudo clusters	1.07043	0.998061		w/o Dox Pseudo clusters	0.775149	1.01868
Dox	1.68755	1.05257		w/o Dox	1.23035	1.04815		Pseudo clusters	1.44567	1.22038		w/o Dox Pseudo clusters	0.701698	0.68576
Dox	1.71737	1.02942		w/o Dox	1.28551	1.05068		Pseudo clusters	1.04676	1.17652		w/o Dox Pseudo clusters	0.809981	1.03113
Dox	1.71022	0.999461		w/o Dox	1.23984	1.0431		Pseudo clusters	1.01176	1.08818		w/o Dox Pseudo clusters	0.866685	0.979934
Dox	1.4915	1.2419		w/o Dox	1.22818	1.01842		Pseudo clusters	1.23144	1.08694		w/o Dox Pseudo clusters	0.827217	1.03943
Dox	1.79562	0.991624		w/o Dox	1.3336	1.06724		Pseudo clusters	1.17687	0.856829		w/o Dox Pseudo clusters	0.959639	0.972548
Dox	1.27026	1.05612		w/o Dox	1.24489	1.04621		Pseudo clusters	1.45233	1.20185		w/o Dox Pseudo clusters	1.13225	0.997629
Dox	1.51626	1.03777		w/o Dox	1.28031	1.04321		Pseudo clusters	2.53867	0.675208		w/o Dox Pseudo clusters	1.11471	1.01543
Dox	1.73876	1.01352		w/o Dox	1.49956	1.03044		Pseudo clusters	1.15094	1.02323		w/o Dox Pseudo clusters	1.2156	1.09093
Dox	1.47502	0.999908		w/o Dox	1.34873	0.992886		Pseudo clusters	1.1334	1.06992		w/o Dox Pseudo clusters	0.929338	1.09054
Dox	1.7955	1.07797		w/o Dox	1.32009	1.02593		Pseudo clusters	1.04587	1.05039		w/o Dox Pseudo clusters	1.0765	1.10796
Dox	1.6815	1.04369		w/o Dox	1.44033	1.02493		Pseudo clusters	1.10937	1.02011		w/o Dox Pseudo clusters	0.815824	1.03426
Dox	1.62775	1.02459		w/o Dox	1.39962	1.01866		Pseudo clusters	1.06084	1.04728		w/o Dox Pseudo clusters	1.10763	1.02399
Dox	1.58356	1.03658		w/o Dox	1.24157	0.93789		Pseudo clusters	1.10357	1.02662		w/o Dox Pseudo clusters	1.19413	1.07604
Dox	1.39736	1.02939		w/o Dox	1.31518	1.01709		Pseudo clusters	1.08778	1.0696		w/o Dox Pseudo clusters	1.13904	0.999191
Dox	1.66447	1.09417		w/o Dox	1.50032	1.02415		Pseudo clusters	1.05444	1.01145		w/o Dox Pseudo clusters	0.902409	0.85779
Dox	1.41147	1.06858		w/o Dox	1.23916	1.03085		Pseudo clusters	1.0657	1.04559		w/o Dox Pseudo clusters	1.00551	1.00366
Dox	1.62938	1.07098		w/o Dox	1.22697	0.940988		Pseudo clusters	1.10926	1.04383		w/o Dox Pseudo clusters	1.01259	0.985154
Dox	1.47466	1.03019		w/o Dox	1.21045	1.02873		Pseudo clusters	1.05649	1.03766		w/o Dox Pseudo clusters	0.689814	0.8771
Dox	1.26771	1.30773		w/o Dox	1.25014	1.01958		Pseudo clusters	1.05243	1.02841		w/o Dox Pseudo clusters	1.08699	1.01385
Dox	1.66424	1.08138		w/o Dox	1.24002	1.0395		Pseudo clusters	1.03684	1.00617		w/o Dox Pseudo clusters	1.06067	1.01204
Dox	1.78235	1.06653		w/o Dox	1.33413	1.04103		Pseudo clusters	1.02862	1.0471		w/o Dox Pseudo clusters	0.666619	0.777059
Dox	1.56385	1.03658		w/o Dox	1.26727	1.02374		Pseudo clusters	1.09607	1.0462		w/o Dox Pseudo clusters	1.08828	1.00583
Dox	1.43211	1.07178		w/o Dox	1.20896	1.02226		Pseudo clusters	1.06844	1.06194		w/o Dox Pseudo clusters	1.71728	1.1417
Dox	1.40485	0.959448		w/o Dox	1.24814	1.05223		Pseudo clusters	1.00503	1.02484		w/o Dox Pseudo clusters	1.73654	1.14078
Dox	1.45138	1.02		w/o Dox	1.26653	0.997989		Pseudo clusters	1.02487	1.03158		w/o Dox Pseudo clusters	1.6476	1.12703
Dox	1.48551	1.04473		w/o Dox	1.22616	1.03286		Pseudo clusters	1.02638	1.01786		w/o Dox Pseudo clusters	0.0948186	0.392383
Dox	1.22928	1.09676		w/o Dox	1.2085	1.054		Pseudo clusters	1.23322	1.07152		w/o Dox Pseudo clusters	0.0958921	0.807075
Dox	1.60789	0.991004		w/o Dox	1.25579	1.00679		Pseudo clusters	1.06871	1.03189		w/o Dox Pseudo clusters	0.125067	0.814409
Dox	1.72278	1.01147		w/o Dox	1.28566	1.03783		Pseudo clusters	1.15379	1.01884		w/o Dox Pseudo clusters	1.30643	1.04529
Dox	1.71485	1.02757		w/o Dox	1.22034	1.05446		Pseudo clusters	1.13524	1.04469		w/o Dox Pseudo clusters	0.992731	1.01294
Dox	1.62091	1.05923		w/o Dox	1.20047	1.0005		Pseudo clusters	1.07198	1.02893		w/o Dox Pseudo clusters	1.15844	1.00853
Dox	1.63792	1.03023		w/o Dox	1.22902	0.995299		Pseudo clusters	1.14479	1.01146		w/o Dox Pseudo clusters	0.189334	0.793823
Dox	1.51472	1.01488		w/o Dox	1.284	1.06096		Pseudo clusters	1.16393	1.03829		w/o Dox Pseudo clusters	1.33647	1.07971
Dox	1.41131	1.00635		w/o Dox	1.25232	1.02313		Pseudo clusters	1.05803	1.04007		w/o Dox Pseudo clusters	1.357	1.11059
Dox	1.44149	1.00141		w/o Dox	1.26454	1.02428		Pseudo clusters	1.06179	1.0203		w/o Dox Pseudo clusters	1.10136	0.989252
Dox	1.71013	1.00674		w/o Dox	1.42213	1.0221		Pseudo clusters	1.14201	1.05435		w/o Dox Pseudo clusters	1.10725	1.00352
Dox	1.72062	1.0094		w/o Dox	1.22238	1.02792		Pseudo clusters	1.11572	1.00547		w/o Dox Pseudo clusters	1.02622	1.02834
Dox	1.37789	0.986318		w/o Dox	1.27633	1.02064		Pseudo clusters	1.06356	1.03842		w/o Dox Pseudo clusters	1.00442	1.03976
Dox	1.67779	1.01251		w/o Dox	1.71802	0.994141		Pseudo clusters	1.10706	1.01728		w/o Dox Pseudo clusters	1.0972	1.00894
Dox	1.63866	0.991755		w/o Dox	1.34972	1.01796		Pseudo clusters	1.01195	0.948532		w/o Dox Pseudo clusters	1.06561	0.986969
Dox	1.35819	1.0236		w/o Dox	1.24403	1.04313		Pseudo clusters	1.0554	1.00037		w/o Dox Pseudo clusters	0.98412	1.09109
Dox	1.79868	1.05318		w/o Dox	1.24069	1.03565		Pseudo clusters	1.13325	0.989065		w/o Dox Pseudo clusters	1.06598	1.01327
Dox	1.78892	1.0224		w/o Dox	1.50315	1.02204		Pseudo clusters	1.03115	1.00837		w/o Dox Pseudo clusters	1.06667	1.01464
Dox	1.49449	1.05113		w/o Dox	1.28589	1.03157		Pseudo clusters	1.00921	0.976106		w/o Dox Pseudo clusters	1.0974	1.00584
Dox	1.70667	1.01016		w/o Dox	1.34032	1.02816		Pseudo clusters	1.07965	1.10959		w/o Dox Pseudo clusters	1.00463	1.03527
Dox	1.32435	0.980103		w/o Dox	1.50013	1.02816		Pseudo clusters	1.04092	0.996005		w/o Dox Pseudo clusters	1.16613	1.04902
Dox	1.71093	1.04768		w/o Dox	1.36086	1.02952		Pseudo clusters	1.13682	1.02962		w/o Dox Pseudo clusters	1.19913	1.01565
Dox	1.32513	1.02085		w/o Dox	1.22302	1.04245		Pseudo clusters	1.11456	1.0584		w/o Dox Pseudo clusters	1.09489	1.00085
Dox	1.71531	1.07888		w/o Dox	1.77628	0.96284		Pseudo clusters	1.1113	1.0528		w/o Dox Pseudo clusters	1.02127	0.997412
Dox	1.2563	1.02556		w/o Dox	1.21793	1.01524		Pseudo clusters	1.07781	1.00619		w/o Dox Pseudo clusters	1.11808	1.0012
Dox	1.23472	1.03392		w/o Dox	1.22175	0.99278		Pseudo clusters	1.25354	1.08022		w/o Dox Pseudo clusters	1.11784	0.999133
Dox	1.40485	1.14528		w/o Dox	1.27125	1.00571		Pseudo clusters	1.01959	1.00895		w/o Dox Pseudo clusters	1.14436	1.01187
Dox	1.30028	1.05711		w/o Dox	1.53281	1.0474		Pseudo clusters	1.14787	1.03067		w/o Dox Pseudo clusters	0.95064	1.05163
Dox	1.42636	1.01393		w/o Dox	1.2276	1.05495		Pseudo clusters	1.12534	1.04578		w/o Dox Pseudo clusters	0.71541	1.06717
Dox	1.334	1.04722		w/o Dox	1.41993	1.07032		Pseudo clusters	1.14909	1.05876		w/o Dox Pseudo clusters	1.22403	1.03362
Dox	1.46056	1.10929		w/o Dox	1.26553	1.01021		Pseudo clusters	1.0048	1.00391		w/o Dox Pseudo clusters	1.2294	1.04862
Dox	1.40779	1.26404		w/o Dox	1.27951	0.975145		Pseudo clusters	1.14762	1.02273		w/o Dox Pseudo clusters	1.33716	1.07236
Dox	1.5095	1.04684		w/o Dox	1.64553	1.00687		Pseudo clusters	1.17111	1.07731		w/o Dox Pseudo clusters	0.0745928	0.489122
Dox	1.29781	1.01472		w/o Dox	1.32344	1.01939		Pseudo clusters	1.18075	1.05527		w/o Dox Pseudo clusters	1.33083	1.08671
Dox	1.38086	1.08036		w/o Dox	1.43926	1.02858		Pseudo clusters	1.0807	1.02602		w/o Dox Pseudo clusters	1.3183	1.04845
Dox	1.21729	1.25066		w/o Dox	1.64798	0.991008		Pseudo clusters	1.13777	1.02841		w/o Dox Pseudo clusters	1.34282	1.07721
Dox	1.74146	0.851819		w/o Dox	1.56661	1.02858		Pseudo clusters	1.11332	1.03293		w/o Dox Pseudo clusters	1.04693	0.960192
Dox	1.34582	0.986162		w/o Dox	1.66264	1.0578		Pseudo clusters	1.02873	0.975221		w/o Dox Pseudo clusters	1.27553	1.05906
Dox	1.62407	1.04689		w/o Dox	1.40274	1.01438		Pseudo clusters	1.03643	1.01918		w/o Dox Pseudo clusters	0.60104	1.06269
Dox	1.38914	1.03018		w/o Dox	1.22825	1.02106		Pseudo clusters	1.09649	1.06056		w/o Dox Pseudo clusters	0.66209	1.01798
Dox	1.75513	1.02238		w/o Dox	1.34811	1.00687		Pseudo clusters	1.12941	1.0665		w/o Dox Pseudo clusters	1.15536	1.01733
Dox	1.7548	1.05915		w/o Dox	1.56386	0.984329		Pseudo clusters	1.03136	1.05246		w/o Dox Pseudo clusters	0.734619	1.02737
Dox	1.71494	1.03853		w/o Dox	1.35944	1.08757		Pseudo clusters	1.13671	1.08125		w/o Dox Pseudo clusters	1.21144	1.03223
Dox	1.64875	1.04856		w/o Dox	1.48362	1.10093		Pseudo clusters	1.10661	1.03573		w/o Dox Pseudo clusters	1.11241	1.0183
Dox	1.53824	1.03798		w/o Dox	1.31897	1.03041		Pseudo clusters	1.10805	1.0208		w/o Dox Pseudo clusters	1.03427	0.995962
Dox	1.62002	1.08589		w/o Dox	1.33649	1.01853		Pseudo clusters	1.11975	1.05354		w/o Dox Pseudo clusters	1.0043	1.00902
Dox	1.74963	1.07339		w/o Dox	1.32717	1.07198		Pseudo clusters	1.15142	1.02038		w/o Dox Pseudo clusters	1.07707	1.03072
Dox	1.28	0.992291		w/o Dox	1.45789	1.02595		Pseudo clusters	1.0415	0.980845		w/o Dox Pseudo clusters	1.15948	1.02466
Dox	1.63879	1.07141		w/o Dox	1.27517	1.00962		Pseudo clusters	1.11274	1.02394		w/o Dox Pseudo clusters	0.981201	0.946798
Dox	1.62808	1.01447		w/o Dox	1.20223	1.03253		Pseudo clusters	1.01759	0.964643		w/o Dox Pseudo clusters	1.10841	1.0387
Dox	1.71514	1.069		w/o Dox	1.24659	0.957212		Pseudo clusters	1.16805	1.03561		w/o Dox Pseudo clusters	1.0566	1.0087
Dox	1.33232	1.04912		w/o Dox	1.42143	0.979829		Pseudo clusters	1.06106	0.980197		w/o Dox Pseudo clusters	0.960166	1.07045
Dox	1.33662	1.06305		w/o Dox	1.20615	0.981825		Pseudo clusters	1.09082	1.01778		w/o Dox Pseudo clusters	0.450848	0.583198
Dox	1.78232	1.04895		w/o Dox	1.69727	1.09334		Pseudo clusters	1.13921	1.01432		w/o Dox Pseudo clusters	0.931841	1.05778
Dox	1.37577	1.05915		w/o Dox	1.59401	1.10995		Pseudo clusters	1.1434	1.01092		w/o Dox Pseudo clusters	0.828818	0.911628
Dox	1.68194	1.04907		w/o Dox	1.21685	1.05382		Pseudo clusters	1.13346	1.03392		w/o Dox Pseudo clusters	0.720541	0.851103
Dox	1.67173	0.978937		w/o Dox	1.21092	1.08272		Pseudo clusters	1.09199	1.0449		w/o Dox Pseudo clusters	1.26813	1.00898
Dox	1.48299	1.02787		w/o Dox	1.39533	0.965902		Pseudo clusters	1.13531	1.05013		w/o Dox Pseudo clusters	0.175552	0.740822
Dox	1.64114	0.997248		w/o Dox	1.4372	1.04941		Pseudo clusters	1.05293	0.985264		w/o Dox Pseudo clusters	1.39369	1.27895
Dox	1.40516	1.0318		w/o Dox	1.33509	1.04384		Pseudo clusters	1.09511	1.053		w/o Dox Pseudo clusters	1.11703	1.07434
Dox	1.35332	1.04829		w/o Dox	1.68306	1.05776		Pseudo clusters	1.02436	0.931839		w/o Dox Pseudo clusters	0.16864	0.727108
Dox	1.56734	1.01609		w/o Dox	1.28073	1.07933		Pseudo clusters	1.0801	1.04107		w/o Dox Pseudo clusters	0.201953	0.746307
Dox	1.72656	1.02473		w/o Dox	1.45458	1.00449		Pseudo clusters	1.13219	1.0363		w/o Dox Pseudo clusters	1.8697	1.27895
Dox	1.36587	1.01609		w/o Dox	1.54928	1.01322		Pseudo clusters	1.15711	1.08472		w/o Dox Pseudo clusters	1.03511	0.961474
Dox	1.74302	1.00441		w/o Dox	1.70413	1.06295		Pseudo clusters	1.3184	1.13235		w/o Dox Pseudo clusters	0.439006	0.245433
Dox	1.2802	0.975262		w/o Dox	1.51439	1.0737		Pseudo clusters	1.27676	1.11633		w/o Dox Pseudo clusters	0.651117	0.393066
Dox	1.23773	1.00449		w/o Dox	1.75247	1.05679		Pseudo clusters	1.35464	1.13184		w/o Dox Pseudo clusters	0.603399	1.02388
Dox	1.21461	1.04053		w/o Dox	1.74381	1.05232		Pseudo clusters	1.01192	0.991663		w/o Dox Pseudo clusters	0.879585	0.904424
Dox	1.21625	1.11951		w/o Dox	1.79192	1.02146		Pseudo clusters	1.08249	1.02093		w/o Dox Pseudo clusters	1.1252	1.04158
Dox	1.21362	1.01829		w/o Dox	1.69667	1.02075		Pseudo clusters	1.10909	1.06041		w/o Dox Pseudo clusters	1.12156	1.05147
Dox	1.35736	1.04656		w/o Dox	1.61109	1.06563		Pseudo clusters	1.14518	1.04301		w/o Dox Pseudo clusters	0.856713	1.0391
Dox	1.61679	1.33235		w/o Dox	1.57905	1.04144		Pseudo clusters	1.13795	1.01071		w/o Dox Pseudo clusters	0.803809	1.04093
Dox	1.22035	1.06277		w/o Dox	1.44154	1.05824		Pseudo clusters	1.04344	1.00672		w/o Dox Pseudo clusters	1.07838	1.0304
Dox	1.20886	0.981021		w/o Dox	1.55479	1.10259		Pseudo clusters	1.14489	1.0251		w/o Dox Pseudo clusters	1.11681	1.02353
Dox	1.35055	1.03237		w/o Dox	1.64029	1.05106		Pseudo clusters	1.10262	1.04401		w/o Dox Pseudo clusters	0.541421	0.654876
Dox	1.53619	1.03237		w/o Dox	1.75955	1.01875		Pseudo clusters	1.1138	1.02057		w/o Dox Pseudo clusters	1.13408	0.989769
Dox	1.60006	1.0094		w/o Dox	1.73846	1.02677		Pseudo clusters	1.08619	1.01178		w/o Dox Pseudo clusters	0.903317	0.991815
Dox	1.35672	1.01615		w/o Dox	1.39856	1.06698		Pseudo clusters	1.04801	1.03203		w/o Dox Pseudo clusters	1.12889	1.05251
Dox	1.22871	1.05872		w/o Dox	1.40626	1.03137		Pseudo clusters	1.14871	1.02392		w/o Dox Pseudo clusters	0.901366	0.833143
Dox	1.5721	0.994534		w/o Dox	1.36114	1.0616		Pseudo clusters	1.12413	1.02265		w/o Dox Pseudo clusters	1.04888	0.984086
Dox	1.43615	1.0594		w/o Dox	1.68617	1.04993		Pseudo clusters	1.26352	1.06577		w/o Dox Pseudo clusters	1.12354	0.993407
Dox	1.21325	0.997912		w/o Dox	1.62863	0.981445		Pseudo clusters	1.10771	1.0443		w/o Dox Pseudo clusters	1.02758	1.00103
Dox	1.77294	1.02088		w/o Dox	1.29471	1.02643		Pseudo clusters	1.14286	0.992416		w/o Dox Pseudo clusters	1.10257	1.03109
Dox	1.74047	1.02916		w/o Dox	1.73429	1.00775		Pseudo clusters	1.11623	0.987049		w/o Dox Pseudo clusters	0.969747	1.02608
Dox	1.42715	1.04931		w/o Dox	1.38565	1.04235		Pseudo clusters	1.30916	1.05862		w/o Dox Pseudo clusters	0.780068	1.0305
Dox	1.64617	1.05676		w/o Dox	1.35729	1.01328		Pseudo clusters	1.07957	1.05474		w/o Dox Pseudo clusters	1.13125	1.01783
Dox	1.31592	1.06961		w/o Dox	1.3604	1.03128		Pseudo clusters	1.02823	0.991215		w/o Dox Pseudo clusters	1.08642	1.01812
Dox	1.28067	1.048		w/o Dox	1.75827	1.03833		Pseudo clusters	1.09521	1.02862		w/o Dox Pseudo clusters	1.02834	1.02499
Dox	1.55881	1.05465		w/o Dox	1.21579	0.984906		Pseudo clusters	1.11841	1.02583		w/o Dox Pseudo clusters	1.11526	1.02173
Dox	1.70411	1.06792		w/o Dox	1.69341	1.04028		Pseudo clusters	1.10229	1.07105		w/o Dox Pseudo clusters	1.17323	1.01581
Dox	1.71025	0.995578		w/o Dox	1.62965	1.00013		Pseudo clusters	1.04846	1.02359		w/o Dox Pseudo clusters	1.03838	1.00693
Dox	1.31827	1.07921		w/o Dox	1.47761	1.03889		Pseudo clusters	1.35358	1.04313		w/o Dox Pseudo clusters	1.01266	0.985602
Dox	1.40772	0.986949		w/o Dox	1.23846	1.05481		Pseudo clusters	1.00103	1.02669		w/o Dox Pseudo clusters	1.12682	1.02203
Dox	1.55409	1.06593		w/o Dox	1.26108	0.989071		Pseudo clusters	1.00476	1.04677		w/o Dox Pseudo clusters	1.11692	1.04909
Dox	1.20203	1.03806		w/o Dox	1.40897	0.967786		Pseudo clusters	1.00103	0.799454		w/o Dox Pseudo clusters	1.09577	1.00505
Dox	1.39441	1.06859		w/o Dox	1.51396	1.0139		Pseudo clusters	1.00028	1.02256		w/o Dox Pseudo clusters	1.04842	1.01764
Dox	1.47688	1.03474		w/o Dox	1.75494	0.993329		Pseudo clusters	1.00327	1.03687		w/o Dox Pseudo clusters	1.04968	1.01161
Dox	1.28551	1.04403		w/o Dox	1.59946	1.0241		Pseudo clusters	1.00401	0.981573		w/o Dox Pseudo clusters	1.15009	1.04805
Dox	1.7291	1.02666		w/o Dox	1.62006	1.03688		Pseudo clusters	1.00662	1.03714		w/o Dox Pseudo clusters	1.02129	0.994306
Dox	1.6417	1.03843		w/o Dox	1.69642	1.02739		Pseudo clusters	1.00774	1.04787		w/o Dox Pseudo clusters	1.03601	1.00358
Dox	1.76666	1.03819		w/o Dox	1.78171	1.06286		Pseudo clusters	1.09576	1.01192		w/o Dox Pseudo clusters	1.00717	0.970539
Dox	1.79899	1.01849		w/o Dox	1.74051	1.08038		Pseudo clusters	1.1254	0.984182		w/o Dox Pseudo clusters	1.02452	0.976408
Dox	1.63524	0.989863		w/o Dox	1.72522	1.03806		Pseudo clusters	1.11846	1.06164		w/o Dox Pseudo clusters	1.1355	1.05466
Dox	1.68117	1.03763		w/o Dox	1.64482	1.03093		Pseudo clusters	1.13608	1.03715		w/o Dox Pseudo clusters	1.0494	1.03597
Dox	1.69634	1.03564		w/o Dox	1.4203	1.0288		Pseudo clusters	1.21572	1.06913		w/o Dox Pseudo clusters	1.0708	1.03988
Dox	1.74277	1.04479		w/o Dox	1.3509	1.01107		Pseudo clusters	1.16757	1.07213		w/o Dox Pseudo clusters	0.978604	1.00479
Dox	1.78387	1.02953		w/o Dox	1.46127	0.992041		Pseudo clusters	1.13746	1.03915		w/o Dox Pseudo clusters	1.04014	0.987599
Dox	1.67832	1.03068		w/o Dox	1.43295	0.999609		Pseudo clusters	1.04372	1.00907		w/o Dox Pseudo clusters	1.06133	1.00479
Dox	1.66885	1.02932		w/o Dox	1.5956	1.01222		Pseudo clusters	1.05542	1.00733		w/o Dox Pseudo clusters	1.04667	1.01458
Dox	1.69367	0.973581		w/o Dox	1.29176	1.0488		Pseudo clusters	1.22783	1.0462		w/o Dox Pseudo clusters	1.03324	1.00056
Dox	1.23667	0.946264		w/o Dox	1.29513	1.04628		Pseudo clusters	1.04969	0.982156		w/o Dox Pseudo clusters	1.11458	1.01511
Dox	1.24139	0.99388		w/o Dox	1.28164	0.998979		Pseudo clusters	1.15023	1.05019		w/o Dox Pseudo clusters	0.77086	0
Dox	1.44848	1.0226		w/o Dox	1.38812	1.02484		Pseudo clusters	1.13278	1.04072		w/o Dox Pseudo clusters	0.671095	0.949616
Dox	1.53011	0.950043		w/o Dox	1.51233	1.03556		Pseudo clusters	1.1878	1.06104		w/o Dox Pseudo clusters	1.10113	1.04605
Dox	1.74077	1.00068		w/o Dox	1.61557	1.00711		Pseudo clusters	1.24896	1.02606		w/o Dox Pseudo clusters	1.05045	1.0245
Dox	1.27832	1.15638		w/o Dox	1.23254	1.03276		Pseudo clusters	1.16617	1.03374		w/o Dox Pseudo clusters	1.1079	1.05104
Dox	1.50586	1.00748		w/o Dox	1.2049	0.999343		Pseudo clusters	1.18322	1.03004		w/o Dox Pseudo clusters	1.02427	1.02518
Dox	1.4418	0.976497		w/o Dox	1.38728	0.998566		Pseudo clusters	1.13249	1.0363		w/o Dox Pseudo clusters	1.06764	1.02045
Dox	1.20952	1.06415		w/o Dox	1.35601	1.0211		Pseudo clusters	1.08814	0.991651		w/o Dox Pseudo clusters	1.09272	1.05865
Dox	1.67739	1.01201		w/o Dox	1.47595	1.03664		Pseudo clusters	1.11811	0.985519		w/o Dox Pseudo clusters	1.15259	1.04015
Dox	1.72882	1.00809		w/o Dox	1.31525	1.0312		Pseudo clusters	1.13925	1.06659		w/o Dox Pseudo clusters	1.13003	1.0363
Dox	1.56643	0.93011		w/o Dox	1.52278	1.00245		Pseudo clusters	1.11369	1.01603		w/o Dox Pseudo clusters	1.1623	1.04832
Dox	1.43881	1.04847		w/o Dox	1.45476	0.972922		Pseudo clusters	1.06466	1.04829		w/o Dox Pseudo clusters	0.377042	0.59444
Dox	1.63431	1.01414		w/o Dox	1.42435	0.985355		Pseudo clusters	1.09777	1.05461		w/o Dox Pseudo clusters	1.03826	1.03625
Dox	1.68573	1.00809		w/o Dox	1.25308	0.997012		Pseudo clusters	1.08382	1.00408		w/o Dox Pseudo clusters	0.962894	1.01951
Dox	1.73537	1.07367		w/o Dox	1.28918	1.03043		Pseudo clusters	1.10366	1.02601		w/o Dox Pseudo clusters	1.11681	1.05919
Dox	1.77658	1.01888		w/o Dox	1.54153	1.00945		Pseudo clusters	1.05099	1.00702		w/o Dox Pseudo clusters	1.05111	0.989278
Dox	1.40001	1.40662		w/o Dox	1.69464	0.97297		Pseudo clusters	1.01081	0.897136		w/o Dox Pseudo clusters	1.14668	1.02599
Dox	1.79471	1.03119		w/o Dox	1.73782	1.03741		Pseudo clusters	1.07458	1.02198		w/o Dox Pseudo clusters	1.02405	1.04272
Dox	1.36653	1.08284		w/o Dox	1.7128	1.04537		Pseudo clusters	1.12827	1.06196		w/o Dox Pseudo clusters	1.0155	1.03287
Dox	1.32179	1.02938		w/o Dox	1.50117	1.01673		Pseudo clusters	1.01835	1.00676		w/o Dox Pseudo clusters	1.09412	1.03505
Dox	1.57899	1.04084		w/o Dox	1.68998	1.04113		Pseudo clusters	1.07103	1.05036		w/o Dox Pseudo clusters	0.919983	1.04404
Dox	1.68373	1.02704		w/o Dox	1.65416	1.04059		Pseudo clusters	1.01021	0.997735		w/o Dox Pseudo clusters	0.859044	0.789092
Dox	1.56674	0.959176		w/o Dox	1.65904	1.05173		Pseudo clusters	1.12706	1.05861		w/o Dox Pseudo clusters	1.11912	1.05957
Dox	1.66596	1.06451		w/o Dox	1.71316	0.992031		Pseudo clusters	1.17394	1.06252		w/o Dox Pseudo clusters	1.10138	1.01299
Dox	1.45456	0.992729		w/o Dox	1.76918	1.01538		Pseudo clusters	1.01779	1.00142		w/o Dox Pseudo clusters	1.09827	1.08663
Dox	1.65556	1.03692		w/o Dox	1.72265	1.00372		Pseudo clusters	1.1459	1.03374		w/o Dox Pseudo clusters	0.953201	0.934798
Dox	1.73876	1.00672		w/o Dox	1.53127	1.01911		Pseudo clusters	1.20155	1.04729		w/o Dox Pseudo clusters	1.14524	1.05032
Dox	1.79302	1.02786		w/o Dox	1.56257	1.01354		Pseudo clusters	1.12927	1.0475		w/o Dox Pseudo clusters	1.01024	0.991381
Dox	1.59149	1.16531		w/o Dox	1.72267	1.01832		Pseudo clusters	1.05807	1.02436		w/o Dox Pseudo clusters	1.17422	1.0482
Dox	1.73588	1.02175		w/o Dox	1.6672	1.00638		Pseudo clusters	1.09552	1.02674		w/o Dox Pseudo clusters	0.376618	0.535652
Dox	1.57361	0.969056		w/o Dox	1.6571	1.02322		Pseudo clusters	1.16018	1.05346		w/o Dox Pseudo clusters	0.897951	0.955036
Dox	1.38137	1.03465		w/o Dox	1.50743	1.05285		Pseudo clusters	1.11858	1.03128		w/o Dox Pseudo clusters	0.780346	1.05204
Dox	1.71306	1.01869		w/o Dox	1.70485	1.02769		Pseudo clusters	1.07415	1.02548		w/o Dox Pseudo clusters	0.94729	1.06474
Dox	1.3312	1.02793		w/o Dox	1.78427	1.05755		Pseudo clusters	1.09579	1.02271		w/o Dox Pseudo clusters	1.11494	1.0622
Dox	1.7056	0.996486		w/o Dox	1.4321	1.02366		Pseudo clusters	1.11547	1.03329		w/o Dox Pseudo clusters	0.933044	0.973513
Dox	1.28234	0.996575		w/o Dox	1.38118	1.01216		Pseudo clusters	1.10201	1.00113		w/o Dox Pseudo clusters	1.02901	0.892445
Dox	1.29466	1.04211		w/o Dox	1.51129	1.04135		Pseudo clusters	1.1609	1.04583		w/o Dox Pseudo clusters	1.03407	1.0038
Dox	1.78871	1.00021		w/o Dox	1.632	1.03339		Pseudo clusters	1.09662	1.04639		w/o Dox Pseudo clusters	1.08845	1.07018
Dox	1.31699	1.31608		w/o Dox	1.612	1.04843		Pseudo clusters	1.01159	0.915821		w/o Dox Pseudo clusters	1.01667	1.03345
Dox	1.49669	1.04465		w/o Dox	1.59096	1.06878		Pseudo clusters	1.21088	1.07209		w/o Dox Pseudo clusters	1.05014	1.00653
Dox	1.44961	1.02292		w/o Dox	1.49723	1.05462		Pseudo clusters	1.1461	1.04821		w/o Dox Pseudo clusters	1.12156	1.06402
Dox	1.27602	1.04215		w/o Dox	1.22755	1.01244		Pseudo clusters	1.14002	1.04889		w/o Dox Pseudo clusters	1.07443	1.06699
Dox	1.28373	1.02077		w/o Dox	1.47805	1.02552		Pseudo clusters	1.05792	1.02782		w/o Dox Pseudo clusters	1.00471	0.986917
Dox	1.44651	1.05818		w/o Dox	1.58915	0.999365		Pseudo clusters	1.1065	1.02118		w/o Dox Pseudo clusters	0.987669	1.0691
Dox	1.32686	1.04616		w/o Dox	1.60123	1.04476		Pseudo clusters	1.13077	1.03767		w/o Dox Pseudo clusters	1.01629	0.990718
Dox	1.3482	1.01304		w/o Dox	1.66142	1.0373		Pseudo clusters	1.08665	1.02026		w/o Dox Pseudo clusters	1.05185	1.02492
Dox	1.25895	1.01875		w/o Dox	1.22393	1.03725		Pseudo clusters	1.09558	1.01957		w/o Dox Pseudo clusters	1.02964	1.03205
Dox	1.2548	1.01376		w/o Dox	1.73212	1.03305		Pseudo clusters	1.12244	0.999245		w/o Dox Pseudo clusters	1.03119	0.946538
Dox	1.34983	0.995909		w/o Dox	1.76885	1.03178		Pseudo clusters	1.09519	1.0082		w/o Dox Pseudo clusters	1.06647	1.06314
Dox	1.46065	1.03232		w/o Dox	1.7934	1.05966		Pseudo clusters	1.33957	1.13824		w/o Dox Pseudo clusters	1.20835	1.0869
Dox	1.28505	1.02375		w/o Dox	1.49237	1.0658		Pseudo clusters	1.31138	1.06166		w/o Dox Pseudo clusters	1.17841	1.04525
Dox	1.28026	0.970355		w/o Dox	1.40987	1.04293		Pseudo clusters	1.20474	1.02063		w/o Dox Pseudo clusters	1.1529	1.03717
Dox	1.23917	0.936187		w/o Dox	1.34467	1.01472		Pseudo clusters	1.24427	1.0345		w/o Dox Pseudo clusters	0.743315	0
Dox	1.53053	1.02502		w/o Dox	1.71113	1.0435		Pseudo clusters	1.01468	1.01732		w/o Dox Pseudo clusters	1.0125	0.382631
Dox	1.5432	0.961768		w/o Dox	1.28663	1.02158		Pseudo clusters	1.04801	0.999921		w/o Dox Pseudo clusters	0.339812	0.292382
Dox	1.40317	0.975382		w/o Dox	1.47077	1.0536		Pseudo clusters	1.0051	0.937986		w/o Dox Pseudo clusters	1.07201	1.02235
Dox	1.29664	1.01943		w/o Dox	1.71229	1.02883		Pseudo clusters	1.12449	1.03313		w/o Dox Pseudo clusters	0.533926	0.783149
Dox	1.2702	1.05546		w/o Dox	1.52593	1.05061		Pseudo clusters	1.07233	1.02891		w/o Dox Pseudo clusters	1.05032	1.03645
Dox	1.32113	0.992199		w/o Dox	1.79784	0.982556		Pseudo clusters	1.00436	1.04762		w/o Dox Pseudo clusters	1.13399	1.03472
Dox	1.44171	1.01782		w/o Dox	1.66888	1.03728		Pseudo clusters	1.07929	1.01912		w/o Dox Pseudo clusters	1.07386	1.00009
Dox	1.3823	1.03784		w/o Dox	1.67781	0.972007		Pseudo clusters	1.03817	1.02588		w/o Dox Pseudo clusters	1.07946	1.02862
Dox	1.24996	1.06507		w/o Dox	1.30427	1.03885		Pseudo clusters	1.06869	1.01139		w/o Dox Pseudo clusters	1.12983	0.995589
Dox	1.71229	0.663231		w/o Dox	1.71643	0.992682		Pseudo clusters	1.10233	1.0349		w/o Dox Pseudo clusters	0.914419	1.00511
Dox	1.72597	0.784551		w/o Dox	1.71467	1.0164		Pseudo clusters	1.0346	1.0014		w/o Dox Pseudo clusters	1.11389	1.02207
Dox	1.75344	1.04813		w/o Dox	1.31578	1.05766		Pseudo clusters	1.04562	1.02802		w/o Dox Pseudo clusters	1.03284	1.01076
Dox	1.42551	1.00927		w/o Dox	1.53092	1.04982		Pseudo clusters	1.17716	1.01926		w/o Dox Pseudo clusters	1.18464	1.01404
Dox	1.2021	1.00927		w/o Dox	1.75525	1.01141		Pseudo clusters	1.11114	1.02621		w/o Dox Pseudo clusters	1.12727	1.03205
Dox	1.68541	1.02813		w/o Dox	1.62065	0.998027		Pseudo clusters	1.0679	1.00475		w/o Dox Pseudo clusters	0.458375	0
Dox	1.20659	0.948922		w/o Dox	1.30154	1.04277		Pseudo clusters	1.10349	1.02832		w/o Dox Pseudo clusters	1.10438	1.02088
Dox	1.22022	0.972036		w/o Dox	1.44885	0.977692		Pseudo clusters	1.08708	1.01956		w/o Dox Pseudo clusters	0.829144	1.03147
Dox	1.37861	1.01471		w/o Dox	1.22328	1.04464		Pseudo clusters	1.14559	1.04464		w/o Dox Pseudo clusters	1.1144	1.03411
Dox	1.70169	1.00787		w/o Dox	1.26381	1.01959		Pseudo clusters	1.09221	1.05651		w/o Dox Pseudo clusters	1.09507	1.04293
Dox	1.62066	1.0489		w/o Dox	1.20782	1.04392		Pseudo clusters	1.57183	0.989451		w/o Dox Pseudo clusters	1.17097	1.04332
Dox	1.78273	1.00232		w/o Dox	1.69787	1.02747		Pseudo clusters	1.00901	0.988387		w/o Dox Pseudo clusters	0.877692	0.772186
Dox	1.41438	1.05574		w/o Dox	1.58406	1.04874		Pseudo clusters	1.13325	1.015		w/o Dox Pseudo clusters	1.01998	1.01343
Dox	1.45084	1.02907		w/o Dox	1.66966	1.08183		Pseudo clusters	1.11815	1.0472		w/o Dox Pseudo clusters	0.982819	0.986683
Dox	1.7355	1.02155		w/o Dox	1.74441	1.04864		Pseudo clusters	1.07165	0.980482		w/o Dox Pseudo clusters	1.18802	1.02765
Dox	1.228	1.0195		w/o Dox	1.44986	1.07317		Pseudo clusters	1.04386	1.05173		w/o Dox Pseudo clusters	1.12069	1.04091
Dox	1.42558	1.05095		w/o Dox	1.69068	1.06056		Pseudo clusters	1.16229	1.01798		w/o Dox Pseudo clusters	0.309609	0.549178
Dox	1.55395	1.08377		w/o Dox	1.75001	1.04669		Pseudo clusters	1.12137	1.05123		w/o Dox Pseudo clusters	0.538082	0.745791
Dox	1.31381	1.05505		w/o Dox	1.39255	1.02157		Pseudo clusters	1.08362	1.01998		w/o Dox Pseudo clusters	1.07494	1.03805
Dox	1.40769	1.01608		w/o Dox	1.34153	1.06855		Pseudo clusters	1.15042	1.03323		w/o Dox Pseudo clusters	0.599738	0
Dox	1.73388	1.05995		w/o Dox	1.30529	1.01429		Pseudo clusters	1.09337	1.0233		w/o Dox Pseudo clusters	1.09506	1.00825
Dox	1.6179	1.06258		w/o Dox	1.47888	1.01169		Pseudo clusters	1.10793	1.09128		w/o Dox Pseudo clusters	1.05339	1.06046
Dox	1.50953	1.08787		w/o Dox	1.29503	1.02816		Pseudo clusters	1.07862	1.04876		w/o Dox Pseudo clusters	1.15963	1.03152
Dox	1.58499	1.03728		w/o Dox	1.33256	1.04637		Pseudo clusters	1.08456	1.0245		w/o Dox Pseudo clusters	0.952049	1.03448
Dox	1.32128	1.2069		w/o Dox	1.7155	1.04306		Pseudo clusters	1.13622	1.05741		w/o Dox Pseudo clusters	0.866633	0.962995
Dox	1.66435	1.02304		w/o Dox	1.52993	1.01256		Pseudo clusters	1.04515	1.01417		w/o Dox Pseudo clusters	1.18867	1.07109
Dox	1.38996	1.00779		w/o Dox	1.25593	1.02383		Pseudo clusters	1.03561	1.05407		w/o Dox Pseudo clusters	0.463403	0.699303
Dox	1.30013	1.01007		w/o Dox	1.49112	1.02123		Pseudo clusters	1.00486	0.92092		w/o Dox Pseudo clusters	1.16144	1.03226
Dox	1.383	1.03983		w/o Dox	1.38722	1.03943		Pseudo clusters	1.01126	0.986568		w/o Dox Pseudo clusters	1.0852	1.05525
Dox	1.31259	1.03983		w/o Dox	1.3367	1.04983		Pseudo clusters	1.10488	1.0209		w/o Dox Pseudo clusters	0.985621	0.989324
Dox	1.45341	1.05051		w/o Dox	1.33151	1.02036		Pseudo clusters	1.10305	1.08307		w/o Dox Pseudo clusters	0.911089	0.820848
Dox	1.35576	1.35719		w/o Dox	1.33093	1.03423		Pseudo clusters	1.02151	1.0325		w/o Dox Pseudo clusters	1.12571	1.01418
Dox	1.45631	1.02533		w/o Dox	1.30447	1.01342		Pseudo clusters	1.08209	1.0639		w/o Dox Pseudo clusters	1.10847	1.04015
Dox	1.33722	1.04669		w/o Dox	1.40249	1.02729		Pseudo clusters	1.09882	0.991485		w/o Dox Pseudo clusters	1.16799	1.03616
Dox	1.35142	1.04288		w/o Dox	1.36216	0.996086		Pseudo clusters	1.12218	0.979761		w/o Dox Pseudo clusters	1.15776	1.05482
Dox	1.31027	0.998631		w/o Dox	1.23799	1.02245		Pseudo clusters	1.03255	0.996083		w/o Dox Pseudo clusters	1.09059	0.993583
Dox	1.55946	1.05432		w/o Dox	1.63655	0.995478		Pseudo clusters	1.21991	1.02137		w/o Dox Pseudo clusters	1.04211	1.02777
Dox	1.33374	1.15502		w/o Dox	1.64956	1.05027		Pseudo clusters	1.00496	1.00712		w/o Dox Pseudo clusters	0.830467	0.598474
Dox	1.43979	1.02304		w/o Dox	1.24482	1.02667		Pseudo clusters	1.03315	1.04965		w/o Dox Pseudo clusters	1.0831	1.04029
Dox	1.36996	1.0116		w/o Dox	1.48345	1.02919		Pseudo clusters	1.22136	1.07681		w/o Dox Pseudo clusters	1.08041	1.05504
Dox	1.30911	0.989476		w/o Dox	1.21282	1.02667		Pseudo clusters	1.08055	1.01665		w/o Dox Pseudo clusters	1.18851	1.0633
Dox	1.63658	0.914238		w/o Dox	1.63665	1.00644		Pseudo clusters	1.04375	1.01214		w/o Dox Pseudo clusters	1.01143	0.998209
Dox	1.71222	1.00088		w/o Dox	1.46724	1.03762		Pseudo clusters	1.12358	1.056		w/o Dox Pseudo clusters	0.947377	0.960049
Dox	1.79027	0.978863		w/o Dox	1.24893	0.951647		Pseudo clusters	1.0887	1.0728		w/o Dox Pseudo clusters	0.848298	0.79529
Dox	1.61159	0.988054		w/o Dox	1.30377	1.02541		Pseudo clusters	1.09633	1.02969		w/o Dox Pseudo clusters	1.11795	1.05994
Dox	1.49997	1.02941		w/o Dox	1.23356	1.01		Pseudo clusters	1.12922	1.05896		w/o Dox Pseudo clusters	1.10382	1.06398
Dox	1.72125	1.0318		w/o Dox	1.26033	1.04009		Pseudo clusters	1.09208	1.04086		w/o Dox Pseudo clusters	1.10123	1.03304
Dox	1.29356	0.973502		w/o Dox	1.2559	1.04156		Pseudo clusters	1.10738	1.04219		w/o Dox Pseudo clusters	1.16366	1.05313
Dox	1.7086	1.04014		w/o Dox	1.27552	1.01367		Pseudo clusters	1.12129	1.03607		w/o Dox Pseudo clusters	1.13688	1.00718
Dox	1.46897	1.02559		w/o Dox	1.23154	0.984865		Pseudo clusters	1.06654	0.998526		w/o Dox Pseudo clusters	1.00179	0.989168
Dox	1.7033	0.996528		w/o Dox	1.52729	1.04985		Pseudo clusters	1.03795	1.02097		w/o Dox Pseudo clusters	0.488017	0.52968
Dox	1.67567	0.966608		w/o Dox	1.67501	1.00232		Pseudo clusters	1.02863	1.02346		w/o Dox Pseudo clusters	1.14197	1.04805
Dox	1.71809	1.0492		w/o Dox	1.43584	1.03401		Pseudo clusters	1.16017	1.0326		w/o Dox Pseudo clusters	0.885334	1.02563
Dox	1.73451	1.02162		w/o Dox	1.38431	1.0745		Pseudo clusters	1.01134	1.01487		w/o Dox Pseudo clusters	0.637357	0.834712
Dox	1.53379	0.948992		w/o Dox	1.38214	1.03087		Pseudo clusters	1.01819	0.419982		w/o Dox Pseudo clusters	1.12934	1.04826
Dox	1.68592	1.03439		w/o Dox	1.7273	1.06287		Pseudo clusters	1.09139	1.0012		w/o Dox Pseudo clusters	0.712778	0.463181
Dox	1.72934	1.00523		w/o Dox	1.6144	1.00848		Pseudo clusters	1.01937	1.00995		w/o Dox Pseudo clusters	0.96086	1.03325
Dox	1.74228	1.14081		w/o Dox	1.74835	1.02334		Pseudo clusters	1.14682	1.08461		w/o Dox Pseudo clusters	0.251992	0
Dox	1.67614	1.00899		w/o Dox	1.22864	0.965238		Pseudo clusters	1.2006	0.996576		w/o Dox Pseudo clusters	1.04688	1.01024
Dox	1.71138	1.11774		w/o Dox	1.58072	1.04941		Pseudo clusters	1.17407	1.04857		w/o Dox Pseudo clusters	0.697015	1.05295
Dox	1.48602	1.00594		w/o Dox	1.20265	1.04555		Pseudo clusters	1.06221	1.02778		w/o Dox Pseudo clusters	0.815834	0.984673
Dox	1.77151	1.00767		w/o Dox	1.49012	1.04786		Pseudo clusters	1.10489	1.02334		w/o Dox Pseudo clusters	0.928031	1.01895
Dox	1.77115	1.01726		w/o Dox	1.6429	1.07489		Pseudo clusters	1.12422	1.05605		w/o Dox Pseudo clusters	1.13607	1.032
Dox	1.63672	1.03853		w/o Dox	1.36268	0.923539		Pseudo clusters	1.26678	1.04912		w/o Dox Pseudo clusters	1.07746	1.0029
Dox	1.6605	1.02751		w/o Dox	1.41164	1.02547		Pseudo clusters	1.14031	1.02695		w/o Dox Pseudo clusters	0.924843	0.985997
Dox	1.7841	1.05829		w/o Dox	1.43103	1.00925		Pseudo clusters	1.14597	1.0535		w/o Dox Pseudo clusters	0.932306	0.998975
Dox	1.77718	1.02087		w/o Dox	1.2738	1.01466		Pseudo clusters	1.10896	1.00032		w/o Dox Pseudo clusters	1.19099	1.00698
Dox	1.66418	1.04272		w/o Dox	1.74592	1.00076		Pseudo clusters	1.04318	1.00852		w/o Dox Pseudo clusters	0.855477	1.04426
Dox	1.79919	1.03243		w/o Dox	1.46513	1.00694		Pseudo clusters	1.16548	0.329572		w/o Dox Pseudo clusters	1.17215	1.02797
Dox	1.78126	1.02183		w/o Dox	1.36555	1.01028		Pseudo clusters	1.10372	1.01531		w/o Dox Pseudo clusters	1.04485	0.99152
Dox	1.20429	1.03921		w/o Dox	1.74092	0.979162		Pseudo clusters	1.022	0.972026		w/o Dox Pseudo clusters	0.866134	0.976233
Dox	1.76464	1.06424		w/o Dox	1.52524	1.02146		Pseudo clusters	1.03854	1.0333		w/o Dox Pseudo clusters	1.05483	0.963859
Dox	1.45389	1.02744		w/o Dox	1.43059	0.995122		Pseudo clusters	1.01162	1.04291		w/o Dox Pseudo clusters	1.4308	1.07338
Dox	1.79891	1.0635		w/o Dox	1.2469	1.03183		Pseudo clusters	1.05928	1.03376		w/o Dox Pseudo clusters	0.994493	0.879347
Dox	1.77913	1.02167		w/o Dox	1.7734	1.02839		Pseudo clusters	1.09192	1.06987		w/o Dox Pseudo clusters	1.10996	1.02968
Dox	1.75771	0.989076		w/o Dox	1.39884	1.02225		Pseudo clusters	1.05499	1.01595		w/o Dox Pseudo clusters	1.09175	0.950169
Dox	1.41007	1.02081		w/o Dox	1.6893	1.03994		Pseudo clusters	1.14299	1.01627		w/o Dox Pseudo clusters	0.97345	0.978986
Dox	1.50685	1.05099		w/o Dox	1.49141	1.04939		Pseudo clusters	1.01455	0.941085		w/o Dox Pseudo clusters	0.755182	1.0423
Dox	1.64041	1.0554		w/o Dox	1.73708	1.04699		Pseudo clusters	1.09682	1.04242		w/o Dox Pseudo clusters	1.00602	0.993114
Dox	1.746	1.29313		w/o Dox	1.27919	1.01826		Pseudo clusters	1.11133	1.03487		w/o Dox Pseudo clusters	0.777878	1.02399
Dox	1.38808	1.19377		w/o Dox	1.40037	1.01028		Pseudo clusters	1.1062	1.02328		w/o Dox Pseudo clusters	1.07005	1.02111
Dox	1.30596	1.03112		w/o Dox	1.31424	0.988738		Pseudo clusters	1.10375	1.02705		w/o Dox Pseudo clusters	1.083	1.04413
Dox	1.56101	0.968557		w/o Dox	1.35039	0.994213		Pseudo clusters	1.07143	0.979664		w/o Dox Pseudo clusters	1.12076	1.01702
Dox	1.2705	0.977389		w/o Dox	1.24146	1.02392		Pseudo clusters	1.04718	1.05677		w/o Dox Pseudo clusters	1.13742	1.06646
Dox	1.30624	0.942798		w/o Dox	1.368	1.05916		Pseudo clusters	1.08699	1.03714		w/o Dox Pseudo clusters	1.12391	1.04118
Dox	1.43283	1.03792		w/o Dox	1.27379	1.03774		Pseudo clusters	1.03037	1.02677		w/o Dox Pseudo clusters	1.11577	0.984806
Dox	1.68937	1.02264		w/o Dox	1.39303	1.08127		Pseudo clusters	1.05718	0.99901		w/o Dox Pseudo clusters	1.12103	0.981473
Dox	1.79716	1.03848		w/o Dox	1.30847	1.02552		Pseudo clusters	1.08387	0.993122		w/o Dox Pseudo clusters	1.1455	1.03674
Dox	1.66687	1.04236		w/o Dox	1.45855	1.04911		Pseudo clusters	1.08145	1.05677		w/o Dox Pseudo clusters	1.11235	1.00365
Dox	1.44159	1.04014		w/o Dox	1.62306	1.01148		Pseudo clusters	1.18527	1.07462		w/o Dox Pseudo clusters	1.09589	1.0545
Dox	1.79671	1.04533		w/o Dox	1.4168	1.00042		Pseudo clusters	1.19865	1.03527		w/o Dox Pseudo clusters	1.03625	1.02646
Dox	1.47778	1.0394		w/o Dox	1.22954	0.99664		Pseudo clusters	1.2039	0.691425		w/o Dox Pseudo clusters	0.593715	0.936288
Dox	1.66008	1.07458		w/o Dox	1.30737	1.03369		Pseudo clusters	1.19658	1.06285		w/o Dox Pseudo clusters	1.19153	1.01492
Dox	1.72805	1.0237		w/o Dox	1.22097	0.94063		Pseudo clusters	1.23523	1.03785		w/o Dox Pseudo clusters	0.999667	0.971412
Dox	1.70606	1.03639		w/o Dox	1.4299	1.00729		Pseudo clusters	1.18749	1.04791		w/o Dox Pseudo clusters	0.960941	1.01081
Dox	1.45854	1.02832		w/o Dox	1.61796	1.01881		Pseudo clusters	1.14393	1.01632		w/o Dox Pseudo clusters	0.717232	0.97245
Dox	1.77334	1.0226		w/o Dox	1.26188	0.99906		Pseudo clusters	1.05107	0.99495		w/o Dox Pseudo clusters	0.398023	0.0983248
Dox	1.66486	1.02389		w/o Dox	1.30228	1.03198		Pseudo clusters	1.16676	1.03974		w/o Dox Pseudo clusters	1.05301	0.987795
Dox	1.71039	1.05367		w/o Dox	1.67074	1.02025		Pseudo clusters	1.01273	0.653641		w/o Dox Pseudo clusters	1.2142	1.04236
Dox	1.45795	1.01207		w/o Dox	1.52069	1.04021		Pseudo clusters	1.48444	1.02481		w/o Dox Pseudo clusters	0.913393	0.996604
Dox	1.30383	1.02093		w/o Dox	1.21931	1.01305		Pseudo clusters	1.20277	1.01746		w/o Dox Pseudo clusters	0.970091	1.02915
Dox	1.29805	1.03866		w/o Dox	1.3678	1.05255		Pseudo clusters	1.12644	1.04409		w/o Dox Pseudo clusters	1.25993	1.04868
Dox	1.50991	1.02684		w/o Dox	1.33835	1.04981		Pseudo clusters	1.04553	0.988732		w/o Dox Pseudo clusters	0.938626	0.990078
Dox	1.54101	1.06009		w/o Dox	1.32962	1.02967		Pseudo clusters	1.09475	1.02823		w/o Dox Pseudo clusters	0.89544	1.03877
Dox	1.54174	1.03349		w/o Dox	1.25048	1.02931		Pseudo clusters	1.1153	1.03362		w/o Dox Pseudo clusters	0.962517	0.979319
Dox	1.50159	1.32751		w/o Dox	1.38606	1.01407		Pseudo clusters	1.14163	1.06059		w/o Dox Pseudo clusters	0.827877	0.921279
Dox	1.73113	1.06544		w/o Dox	1.32815	1.05341		Pseudo clusters	1.12516	1.05257		w/o Dox Pseudo clusters	0.714797	0.40426
Dox	1.23845	1.02241		w/o Dox	1.28575	1.04578		Pseudo clusters	1.12319	1.04319		w/o Dox Pseudo clusters	0.454856	0.237423
Dox	1.69048	1.08373		w/o Dox	1.34808	1.02759		Pseudo clusters	1.12015	1.03009		w/o Dox Pseudo clusters	1.12852	1.07006
Dox	1.73763	1.06138		w/o Dox	1.52439	1.00901		Pseudo clusters	1.10691	1.03107		w/o Dox Pseudo clusters	1.09301	1.00567
Dox	1.43651	1.0477		w/o Dox	1.27989	1.08257		Pseudo clusters	1.12531	1.08209		w/o Dox Pseudo clusters	1.02661	1.00589
Dox	1.48807	0.995498		w/o Dox	1.42573	1.01056		Pseudo clusters	1.11911	1.06052		w/o Dox Pseudo clusters	1.09841	1.02182
Dox	1.65045	1.0288		w/o Dox	1.32596	1.00901		Pseudo clusters	1.1134	1.05456		w/o Dox Pseudo clusters	1.46249	1.17373
Dox	1.50379	0.991898		w/o Dox	1.39959	0.977604		Pseudo clusters	1.01859	1.0206		w/o Dox Pseudo clusters	0.100251	0.652697
Dox	1.34988	1.0234		w/o Dox	1.56322	1.00467		Pseudo clusters	1.03107	1.0504		w/o Dox Pseudo clusters	1.44653	1.15681
Dox	1.26783	1.0198		w/o Dox	1.65829	1.04925		Pseudo clusters	1.07529	1.02611		w/o Dox Pseudo clusters	1.28757	1.17348
Dox	1.72892	1.03116		w/o Dox	1.28664	1.02617		Pseudo clusters	1.04846	1.03075		w/o Dox Pseudo clusters	0.107517	0.653187
Dox	1.79644	1.01791		w/o Dox	1.28721	1.02703		Pseudo clusters	1.07314	1.02065		w/o Dox Pseudo clusters	1.43019	1.12861
Dox	1.55948	1.04496		w/o Dox	1.20101	1.04624		Pseudo clusters	1.03644	1.02529		w/o Dox Pseudo clusters	0.946662	1.01721
Dox	1.45832	1.06094		w/o Dox	1.26262	1.06471		Pseudo clusters	1.06198	1.02939		w/o Dox Pseudo clusters	1.20395	1.02842
Dox	1.61	1.0515		w/o Dox	1.26095	1.04624		Pseudo clusters	1.09986	1.03065		w/o Dox Pseudo clusters	1.05887	1.03989
Dox	1.34647	1.09942		w/o Dox	1.61182	1.03685		Pseudo clusters	1.18569	1.06511		w/o Dox Pseudo clusters	0.895655	0.977998
Dox	1.63695	1.03997		w/o Dox	1.38728	0.977605		Pseudo clusters	1.21572	1.05184		w/o Dox Pseudo clusters	1.17669	1.02522
Dox	1.50234	1.04932		w/o Dox	1.38069	1.00723		Pseudo clusters	1.12058	1.03647		w/o Dox Pseudo clusters	1.12719	1.02842
Dox	1.2159	1.0072		w/o Dox	1.31665	1.03082		Pseudo clusters	1.11652	1.03134		w/o Dox Pseudo clusters	0.912554	1.07017
Dox	1.30805	1.03044		w/o Dox	1.25809	0.951821		Pseudo clusters	1.0048	1.04532		w/o Dox Pseudo clusters	1.11425	1.05596
Dox	1.43785	1.04133		w/o Dox	1.20609	1.02987		Pseudo clusters	1.09668	1.01235		w/o Dox Pseudo clusters	1.1073	1.04107
Dox	1.45581	0.960725		w/o Dox	1.2729	1.02521		Pseudo clusters	1.08084	1.03383		w/o Dox Pseudo clusters	1.10472	1.05237
Dox	1.77806	1.08115		w/o Dox	1.20422	1.04451		Pseudo clusters	1.18309	1.03383		w/o Dox Pseudo clusters	0.961206	0.846788
Dox	1.79469	1.09701		w/o Dox	1.20969	1.06042		Pseudo clusters	1.00667	1.00661		w/o Dox Pseudo clusters	0.655876	1.03576
Dox	1.63162	1.06446		w/o Dox	1.69948	1.04519		Pseudo clusters	1.13632	1.02934		w/o Dox Pseudo clusters	0.958917	0.968832
Dox	1.68564	1.07628		w/o Dox	1.77289	1.06146		Pseudo clusters	1.14092	1.03059		w/o Dox Pseudo clusters	1.04685	1.04092
Dox	1.58986	1.11243		w/o Dox	1.79676	1.06564		Pseudo clusters	1.04291	1.04482		w/o Dox Pseudo clusters	1.06031	1.01223
Dox	1.74877	1.10014		w/o Dox	1.53742	1.0598		Pseudo clusters	1.20948	1.06832		w/o Dox Pseudo clusters	1.01272	1.00046
Dox	1.72001	1.10141		w/o Dox	1.2912	1.02582		Pseudo clusters	1.19593	0.541957		w/o Dox Pseudo clusters	1.08211	1.04362
Dox	1.73177	1.12033		w/o Dox	1.79603	1.08521		Pseudo clusters	1.26553	1.06153		w/o Dox Pseudo clusters	0.979179	0.92543
Dox	1.73329	1.11689		w/o Dox	1.77738	1.00664		Pseudo clusters	1.39065	1.06053		w/o Dox Pseudo clusters	1.1208	1.05828
Dox	1.77106	1.09783		w/o Dox	1.58776	1.02954		Pseudo clusters	1.19215	1.04141		w/o Dox Pseudo clusters	0.994546	1.04306
Dox	1.73897	1.09935		w/o Dox	1.32748	1.07892		Pseudo clusters	1.01495	0.957459		w/o Dox Pseudo clusters	1.12386	1.00501
Dox	1.79153	1.0893		w/o Dox	1.48812	0.982812		Pseudo clusters	1.19115	1.0675		w/o Dox Pseudo clusters	1.16696	1.07097
Dox	1.78326	1.1045		w/o Dox	1.50905	1.06246		Pseudo clusters	1.05575	0.997861		w/o Dox Pseudo clusters	1.04978	0.984949
Dox	1.36201	0.954761		w/o Dox	1.70394	1.04585		Pseudo clusters	1.14442	1.04192		w/o Dox Pseudo clusters	0.999201	1.01147
Dox	1.42426	1.08206		w/o Dox	1.59573	1.0221		Pseudo clusters	1.19981	1.05044		w/o Dox Pseudo clusters	0.584147	0.957338
Dox	1.34147	1.04218		w/o Dox	1.23526	0.993963		Pseudo clusters	1.0756	0.940202		w/o Dox Pseudo clusters	1.11471	1.09996
Dox	1.49816	1.02991		w/o Dox	1.32161	1.0188		Pseudo clusters	1.07745	1.02568		w/o Dox Pseudo clusters	1.00552	0.991828
Dox	1.3346	0.985436		w/o Dox	1.63722	1.01537		Pseudo clusters	1.17474	1.03387		w/o Dox Pseudo clusters	1.06512	1.00698
Dox	1.37934	1.02608		w/o Dox	1.70134	1.06838		Pseudo clusters	1.2051	1.04998		w/o Dox Pseudo clusters	0.743571	1.02049
Dox	1.24854	1.01074		w/o Dox	1.6432	1.07494		Pseudo clusters	1.24179	1.0236		w/o Dox Pseudo clusters	1.04495	0.950813
Dox	1.22806	0.990037		w/o Dox	1.67664	1.0514		Pseudo clusters	1.36367	1.0447		w/o Dox Pseudo clusters	1.03739	0.998423
Dox	1.78987	1.04411		w/o Dox	1.42651	1.06955		Pseudo clusters	1.08221	1.02693		w/o Dox Pseudo clusters	1.11001	1.01585
Dox	1.33663	1.10988		w/o Dox	1.44971	1.08299		Pseudo clusters	1.17125	1.00583		w/o Dox Pseudo clusters	0.820367	1.02428
Dox	1.56646	1.04672		w/o Dox	1.7912	1.05429		Pseudo clusters	1.1145	1.01565		w/o Dox Pseudo clusters	0.993766	1.02737
Dox	1.67959	1.00485		w/o Dox	1.75209	1.06644		Pseudo clusters	1.18754	1.03288		w/o Dox Pseudo clusters	1.12589	1.02849
Dox	1.42548	0.999172		w/o Dox	1.58748	0.998691		Pseudo clusters	1.12043	1.06152		w/o Dox Pseudo clusters	1.06565	1.02062
Dox	1.41053	0.98285		w/o Dox	1.72674	1.02273		Pseudo clusters	1.05371	1.01286		w/o Dox Pseudo clusters	1.06178	1.00491
Dox	1.61376	0.917564		w/o Dox	1.24463	1.00748		Pseudo clusters	1.1319	1.02705		w/o Dox Pseudo clusters	1.10961	1.03757
Dox	1.27193	0.949497		w/o Dox	1.70467	1.02701		Pseudo clusters	1.01484	1.0377		w/o Dox Pseudo clusters	0.922891	1.02997
Dox	1.71518	1.02685		w/o Dox	1.71392	1.01964		Pseudo clusters	1.10058	1.04783		w/o Dox Pseudo clusters	0.98225	1.05616
Dox	1.78709	1.0233		w/o Dox	1.30579	1.07436		Pseudo clusters	1.17607	1.04809		w/o Dox Pseudo clusters	1.10334	1.03391
Dox	1.617	1.02401		w/o Dox	1.25456	0.989144		Pseudo clusters	1.18947	1.02413		w/o Dox Pseudo clusters	1.1175	1.03842
Dox	1.56699	1.05452		w/o Dox	1.32837	1.03708		Pseudo clusters	1.04783	1.04081		w/o Dox Pseudo clusters	0.960464	0.97336
Dox	1.62712	1.07439		w/o Dox	1.32399	0.884565		Pseudo clusters	1.19824	1.02165		w/o Dox Pseudo clusters	0.712628	1.0224
Dox	1.54641	1.0453		w/o Dox	1.31432	1.05967		Pseudo clusters	1.14946	1.02165		w/o Dox Pseudo clusters	0.964814	0.932102
Dox	1.28403	1.0531		w/o Dox	1.41417	1.00921		Pseudo clusters	1.27008	1.0331		w/o Dox Pseudo clusters	1.11081	1.04702
Dox	1.24361	1.00769		w/o Dox	1.28847	1.03917		Pseudo clusters	1.03049	0.941238		w/o Dox Pseudo clusters	1.17802	1.04961
Dox	1.39114	1.02117		w/o Dox	1.58821	1.03365		Pseudo clusters	1.11674	1.01224		w/o Dox Pseudo clusters	0.717091	1.0332
Dox	1.2108	0.994914		w/o Dox	1.27154	1.03838		Pseudo clusters	1.06574	1.04749		w/o Dox Pseudo clusters	1.13807	1.03804
Dox	1.7296	1.04743		w/o Dox	1.38337	1.05336		Pseudo clusters	1.05745	1.03483		w/o Dox Pseudo clusters	1.08613	1.0268
Dox	1.22363	0.921941		w/o Dox	1.66701	1.0032		Pseudo clusters	1.12227	1.00902		w/o Dox Pseudo clusters	1.13485	1.02915
Dox	1.50439	1.02738		w/o Dox	1.23934	1.02419		Pseudo clusters	1.04789	1.00579		w/o Dox Pseudo clusters	1.09799	1.01556
Dox	1.69222	0.996606		w/o Dox	1.67471	1.05158		Pseudo clusters	1.03578	0.970543		w/o Dox Pseudo clusters	1.05704	1.03517
Dox	1.47274	1.05219		w/o Dox	1.40689	1.03044		Pseudo clusters	1.17151	1.01994		w/o Dox Pseudo clusters	1.06625	0.986534
Dox	1.78304	1.05767		w/o Dox	1.79521	1.03747		Pseudo clusters	1.10413	1.03956		w/o Dox Pseudo clusters	1.1344	1.03502
Dox	1.63381	1.0111		w/o Dox	1.49986	1.02263		Pseudo clusters	1.11106	1.02974		w/o Dox Pseudo clusters	1.03102	0.996274
Dox	1.38896	1.02505		w/o Dox	1.53721	1.05075		Pseudo clusters	1.09584	1.00124		w/o Dox Pseudo clusters	0.867596	1.03694
Dox	1.5813	1.01962		w/o Dox	1.43655	1.01481		Pseudo clusters	1.0705	1.04939		w/o Dox Pseudo clusters	0.875463	0.981987
Dox	1.42313	1.00954		w/o Dox	1.20821	1.01638		Pseudo clusters	1.10669	1.05234		w/o Dox Pseudo clusters	1.00266	0.971821
Dox	1.6558	1.05767		w/o Dox	1.7957	1.00991		Pseudo clusters	1.10106	1.01304		w/o Dox Pseudo clusters	0.634843	0.290969
Dox	1.72464	1.04006		w/o Dox	1.44301	1.02043		Pseudo clusters	1.07511	1.03006		w/o Dox Pseudo clusters	1.12508	1.04211
Dox	1.74545	1.05164		w/o Dox	1.29433	0.973094		Pseudo clusters	1.04333	0.998937		w/o Dox Pseudo clusters	1.07405	1.06297
Dox	1.71857	1.03204		w/o Dox	1.35061	1.02945		Pseudo clusters	1.39166	1.01465		w/o Dox Pseudo clusters	1.08605	1.02381
Dox	1.33189	1.03065		w/o Dox	1.56877	1.01743		Pseudo clusters	1.02653	0.982337		w/o Dox Pseudo clusters	1.13191	1.01245
Dox	1.61578	1.01469		w/o Dox	1.23699	0.985869		Pseudo clusters	1.14012	1.04621		w/o Dox Pseudo clusters	1.11222	1.0055
Dox	1.28875	0.97652		w/o Dox	1.29577	1.03621		Pseudo clusters	1.05222	1.05109		w/o Dox Pseudo clusters	1.02038	0.947103
Dox	1.68007	1.40544		w/o Dox	1.29859	0.922749		Pseudo clusters	1.17308	1.05391		w/o Dox Pseudo clusters	1.01642	0.948737
Dox	1.50304	1.02094		w/o Dox	1.63338	0.979857		Pseudo clusters	1.04055	0.989288		w/o Dox Pseudo clusters	0.373512	0.186621
Dox	1.75333	1.0572		w/o Dox	1.26723	1.0302		Pseudo clusters	1.07547	1.03442		w/o Dox Pseudo clusters	0.998279	0.973131
Dox	1.69762	1.06189		w/o Dox	1.61159	0.978354		Pseudo clusters	1.12762	1.05698		w/o Dox Pseudo clusters	0.740452	0.368743
Dox	1.48234	1.03274		w/o Dox	1.39671	1.04637		Pseudo clusters	1.18156	1.03421		w/o Dox Pseudo clusters	1.09375	1.0411
Dox	1.26928	1.12852		w/o Dox	1.32026	1.03442		Pseudo clusters	1.10758	0.995995		w/o Dox Pseudo clusters	1.07524	1.01173
Dox	1.70349	1.13164		w/o Dox	1.21851	1.04558		Pseudo clusters	1.10143	1.05233		w/o Dox Pseudo clusters	1.22985	1.09589
Dox	1.42664	1.01539		w/o Dox	1.31377	1.02486		Pseudo clusters	1.06536	1.0091		w/o Dox Pseudo clusters	0.477706	0.456148
Dox	1.7509	1.06744		w/o Dox	1.36141	1.02645		Pseudo clusters	1.04908	0.992648		w/o Dox Pseudo clusters	0.139557	0
Dox	1.658	1.0959		w/o Dox	1.26501	1.04319		Pseudo clusters	1.10898	1.02556		w/o Dox Pseudo clusters	1.15617	1.07201
Dox	1.26252	0.990629		w/o Dox	1.32836	1.06072		Pseudo clusters	1.06067	1.01217		w/o Dox Pseudo clusters	1.15862	1.08976
Dox	1.23429	1.0647		w/o Dox	1.53068	1.00493		Pseudo clusters	1.06344	0.975913		w/o Dox Pseudo clusters	1.23443	1.11189
Dox	1.2685	1.03424		w/o Dox	1.42159	1.00259		Pseudo clusters	1.20145	1.05504		w/o Dox Pseudo clusters	0.983306	0.95665
Dox	1.35149	1.1187		w/o Dox	1.5538	1.01524		Pseudo clusters	1.02898	1.0723		w/o Dox Pseudo clusters	1.15846	1.01179
Dox	1.3249	1.0467		w/o Dox	1.24482	0.987704		Pseudo clusters	1.11483	1.02551		w/o Dox Pseudo clusters	1.11826	1.04514
Dox	1.48908	1.03632		w/o Dox	1.28723	0.995148		Pseudo clusters	1.1319	1.05232		w/o Dox Pseudo clusters	0.759219	0.976845
Dox	1.33116	1.06678		w/o Dox	1.24939	1.02715		Pseudo clusters	1.08886	1.06844		w/o Dox Pseudo clusters	0.992153	1.0018
Dox	1.31042	1.04739		w/o Dox	1.21959	1.00185		Pseudo clusters	1.07446	0.998713		w/o Dox Pseudo clusters	1.12271	1.02971
Dox	1.22092	0.991322		w/o Dox	1.43453	1.02566		Pseudo clusters	1.02781	1.0421		w/o Dox Pseudo clusters	0.558989	0.616375
Dox	1.22368	0.9677		w/o Dox	1.33709	1.03906		Pseudo clusters	1.17195	1.02068		w/o Dox Pseudo clusters	1.08474	1.04608
Dox	1.32969	0.983499		w/o Dox	1.40525	1.03981		Pseudo clusters	1.10824	1.04487		w/o Dox Pseudo clusters	0.964331	0.807493
Dox	1.52241	0.992188		w/o Dox	1.42519	1.02492		Pseudo clusters	1.04585	0.99759		w/o Dox Pseudo clusters	0.29097	0.907132
Dox	1.29487	0.991398		w/o Dox	1.51152	1.04502		Pseudo clusters	1.09569	1.0325		w/o Dox Pseudo clusters	1.15765	1.05671
Dox	1.57468	1.01747		w/o Dox	1.27032	1.03835		Pseudo clusters	1.11103	1.01587		w/o Dox Pseudo clusters	1.14448	1.0577
Dox	1.28904	1.08303		w/o Dox	1.67134	0.904197		Pseudo clusters	1.11329	1.01486		w/o Dox Pseudo clusters	0.872658	1.00151
Dox	1.34082	1.01668		w/o Dox	1.72611	1.00413		Pseudo clusters	1.10129	1.00552		w/o Dox Pseudo clusters	1.11922	1.0256
Dox	1.32547	1.01352		w/o Dox	1.41741	1.04939		Pseudo clusters	1.09551	1.02017		w/o Dox Pseudo clusters	1.11291	1.04918
Dox	1.23838	1.0151		w/o Dox	1.79482	0.999625		Pseudo clusters	1.10255	1.01638		w/o Dox Pseudo clusters	0.618467	0.0296724
Dox	1.64289	1.07638		w/o Dox	1.77714	1.03991		Pseudo clusters	1.1616	1.1386		w/o Dox Pseudo clusters	0.845904	0.972595
Dox	1.66762	1.02734		w/o Dox	1.64327	0.957539		Pseudo clusters	1.07486	1.00602		w/o Dox Pseudo clusters	1.02101	0.985022
Dox	1.55372	1.00353		w/o Dox	1.30603	0.997782		Pseudo clusters	1.15477	1.0466		w/o Dox Pseudo clusters	1.38851	1.11524
Dox	1.60722	1.05649		w/o Dox	1.62873	1.03772		Pseudo clusters	1.04983	1.03772		w/o Dox Pseudo clusters	1.23356	1.07365
Dox	1.5468	1.02234		w/o Dox	1.49063	1.05001		Pseudo clusters	1.10149	1.07547		w/o Dox Pseudo clusters	1.09407	1.09363
Dox	1.20299	1.00009		w/o Dox	1.77626	1.07395		Pseudo clusters	1.14342	1.05415		w/o Dox Pseudo clusters	0.132525	0.722062
Dox	1.25053	1.07149		w/o Dox	1.75198	0.957385		Pseudo clusters	1.04575	1.00352		w/o Dox Pseudo clusters	1.16564	1.04821
Dox	1.32076	1.04148		w/o Dox	1.57085	1.08441		Pseudo clusters	1.08726	1.00439		w/o Dox Pseudo clusters	1.08682	0.813995
Dox	1.277	0.897651		w/o Dox	1.77926	1.01929		Pseudo clusters	1.17706	1.00352		w/o Dox Pseudo clusters	0.547537	1.01885
Dox	1.4428	1.04861		w/o Dox	1.70192	1.07274		Pseudo clusters	1.08917	1.02676		w/o Dox Pseudo clusters	0.673678	1.02045
Dox	1.34183	1.1097		w/o Dox	1.74243	1.10093		Pseudo clusters	1.06313	1.01921		w/o Dox Pseudo clusters	1.14563	1.03729
Dox	1.23478	1.02507		w/o Dox	1.65506	1.05876		Pseudo clusters	1.15979	1.02241		w/o Dox Pseudo clusters	1.0984	1.03248
Dox	1.26501	1.0537		w/o Dox	1.61971	1.08503		Pseudo clusters	1.05974	0.951903		w/o Dox Pseudo clusters	1.11554	1.04531
Dox	1.2699	1.04162		w/o Dox	1.34705	1.02051		Pseudo clusters	1.14779	1.04629		w/o Dox Pseudo clusters	0.550379	0.536418
Dox	1.30785	1.0448		w/o Dox	1.77408	1.08011		Pseudo clusters	1.09343	1.00907		w/o Dox Pseudo clusters	0.458223	0.245562
Dox	1.21102	1.05561		w/o Dox	1.71445	1.04553		Pseudo clusters	1.03916	0.968932		w/o Dox Pseudo clusters	1.11758	1.0431
Dox	1.71518	1.05296		w/o Dox	1.37184	0.946173		Pseudo clusters	1.03153	0.972337		w/o Dox Pseudo clusters	1.01725	1.0103
Dox	1.6419	1.08683		w/o Dox	1.7051	0.970625		Pseudo clusters	1.13212	1.0188		w/o Dox Pseudo clusters	1.10234	1.02147
Dox	1.65562	1.33888		w/o Dox	1.69332	1.05015		Pseudo clusters	1.1659	1.0278		w/o Dox Pseudo clusters	1.18795	1.06212
Dox	1.7423	1.06356		w/o Dox	1.55268	1.01882		Pseudo clusters	1.10522	1.00518		w/o Dox Pseudo clusters	1.14588	1.04073
Dox	1.70029	1.04163		w/o Dox	1.70153	1.11364		Pseudo clusters	1.33681	1.07818		w/o Dox Pseudo clusters	1.05554	0.985641
Dox	1.22	1.01834		w/o Dox	1.56707	1.10968		Pseudo clusters	1.37543	1.06302		w/o Dox Pseudo clusters	0.646008	0.90061
Dox	1.26899	1.03698		w/o Dox	1.53203	0.95491		Pseudo clusters	1.23987	1.07484		w/o Dox Pseudo clusters	1.07532	1.02879
Dox	1.78349	1.0131		w/o Dox	1.79717	1.08442		Pseudo clusters	1.34005	0.942116		w/o Dox Pseudo clusters	1.06975	1.01245
Dox	1.36517	0.992242		w/o Dox	1.72736	1.08837		Pseudo clusters	1.41104	1.09575		w/o Dox Pseudo clusters	1.04952	1.05739
Dox	1.48292	1.02445		w/o Dox	1.70615	1.07004		Pseudo clusters	1.01943	1.03406		w/o Dox Pseudo clusters	1.0722	1.02879
Dox	1.43921	1.02154		w/o Dox	1.70255	1.12158		Pseudo clusters	1.03515	0.982072		w/o Dox Pseudo clusters	1.00157	1.00997
Dox	1.33971	0.98041		w/o Dox	1.65059	1.02431		Pseudo clusters	1.03687	1.00935		w/o Dox Pseudo clusters	0.97371	1.01521
Dox	1.45294	1.06939		w/o Dox	1.42954	1.06707		Pseudo clusters	1.01019	1.00903		w/o Dox Pseudo clusters	1.08658	1.00446
Dox	1.31586	1.04253		w/o Dox	1.75479	1.00974		Pseudo clusters	1.07428	1.01673		w/o Dox Pseudo clusters	1.06618	1.01495
Dox	1.20904	1.04253		w/o Dox	1.76768	1.05031		Pseudo clusters	1.00924	1.01545		w/o Dox Pseudo clusters	0.955002	0.917439
Dox	1.22194	1.03161		w/o Dox	1.71672	1.03022		Pseudo clusters	1.05314	1.02813		w/o Dox Pseudo clusters	1.13328	1.05951
Dox	1.58381	0.982089		w/o Dox	1.79377	1.02886		Pseudo clusters	1.0374	1.04506		w/o Dox Pseudo clusters	1.03498	1.01552
Dox	1.28141	0.962484		w/o Dox	1.72935	1.02019		Pseudo clusters	1.00895	0.895767		w/o Dox Pseudo clusters	1.00143	0.984717
Dox	1.73282	1.00795		w/o Dox	1.23942	1.08692		Pseudo clusters	1.04819	0.967157		w/o Dox Pseudo clusters	1.03836	0.989581
Dox	1.23021	1.02236		w/o Dox	1.28479	0.961618		Pseudo clusters	1.15206	1.03256		w/o Dox Pseudo clusters	1.10369	1.01747
Dox	1.69995	0.999446		w/o Dox	1.28593	1.01025		Pseudo clusters	1.06381	1.04584		w/o Dox Pseudo clusters	1.08658	1.02492
Dox	1.54086	1.05858		w/o Dox	1.32929	1.06665		Pseudo clusters	1.00232	0.996177		w/o Dox Pseudo clusters	1.02393	1.01941
Dox	1.67853	1.02999		w/o Dox	1.43177	1.00097		Pseudo clusters	1.09501	1.02255		w/o Dox Pseudo clusters	0.963449	1.01825
Dox	1.71253	1.02115		w/o Dox	1.30201	1.02596		Pseudo clusters	1.21134	1.02319		w/o Dox Pseudo clusters	1.05635	0.98864
Dox	1.21454	1.01571		w/o Dox	1.40454	1.03521		Pseudo clusters	1.0748	1.01779		w/o Dox Pseudo clusters	1.08259	1.02351
Dox	1.36593	1.00536		w/o Dox	1.23311	1.01663		Pseudo clusters	1.25286	1.04289		w/o Dox Pseudo clusters	1.06508	1.02845
Dox	1.36148	1.05932		w/o Dox	1.26787	1.03036		Pseudo clusters	1.28823	1.0359		w/o Dox Pseudo clusters	1.07248	1.02187
Dox	1.46607	1.03049		w/o Dox	1.31131	1.03683		Pseudo clusters	1.09658	1.08165		w/o Dox Pseudo clusters	1.0605	0.998839
Dox	1.73163	1.01899		w/o Dox	1.33973	1.00046		Pseudo clusters	1.05701	1.01674		w/o Dox Pseudo clusters	0.89844	0.948799
Dox	1.52409	1.04232		w/o Dox	1.39282	1.06054		Pseudo clusters	1.0748	1.01646		w/o Dox Pseudo clusters	0.584008	0.349344
Dox	1.40508	1.08446		w/o Dox	1.20494	1.00017		Pseudo clusters	1.14341	1.03323		w/o Dox Pseudo clusters	0.975078	0.902292
Dox	1.73753	1.06317		w/o Dox	1.27122	1.02095		Pseudo clusters	1.10083	1.01703		w/o Dox Pseudo clusters	0.879818	0.775749
Dox	1.25996	0.972899		w/o Dox	1.39146	1.02701		Pseudo clusters	1.11685	1.01419		w/o Dox Pseudo clusters	0.990567	0.814956
Dox	1.26717	1.01248		w/o Dox	1.24248	1.02095		Pseudo clusters	1.06356	0.990885		w/o Dox Pseudo clusters	0.866746	0.642447
Dox	1.46957	1.04651		w/o Dox	1.20599	0.975446		Pseudo clusters	1.06373	1.01987		w/o Dox Pseudo clusters	1.01767	0.965264
Dox	1.70426	1.05467		w/o Dox	1.31095	1.04305		Pseudo clusters	1.13473	1.02262		w/o Dox Pseudo clusters	1.13226	1.02176
Dox	1.40022	1.22706		w/o Dox	1.30837	1.04454		Pseudo clusters	1.14396	1.03911		w/o Dox Pseudo clusters	1.09393	1.01373
Dox	1.57016	0.942828		w/o Dox	1.21383	1.04899		Pseudo clusters	1.12557	1.02412		w/o Dox Pseudo clusters	0.954497	1.04298
Dox	1.49397	1.0209		w/o Dox	1.68318	0.98351		Pseudo clusters	1.07691	1.04991		w/o Dox Pseudo clusters	1.08576	1.04986
Dox	1.7315	1.06331		w/o Dox	1.73871	1.01595		Pseudo clusters	1.01165	0.972237		w/o Dox Pseudo clusters	0.751355	0.437609
Dox	1.23119	1.02757		w/o Dox	1.71123	1.02441		Pseudo clusters	1.01696	0.96354		w/o Dox Pseudo clusters	1.08104	1.07616
Dox	1.53025	1.01222		w/o Dox	1.57274	0.991045		Pseudo clusters	1.14505	1.03516		w/o Dox Pseudo clusters	1.19054	1.04856
Dox	1.73109	1.04828		w/o Dox	1.69716	1.0175		Pseudo clusters	1.0993	1.02822		w/o Dox Pseudo clusters	0.969077	0.904527
Dox	1.66432	0.994249		w/o Dox	1.69099	1.00518		Pseudo clusters	1.08984	1.01516		w/o Dox Pseudo clusters	0.78978	0.98895
Dox	1.28106	1.24555		w/o Dox	1.69789	1.03553		Pseudo clusters	1.18907	1.02044		w/o Dox Pseudo clusters	0.936565	1.04206
Dox	1.20906	1.00971		w/o Dox	1.75115	1.02197		Pseudo clusters	1.05615	0.954596		w/o Dox Pseudo clusters	1.13655	1.01748
Dox	1.23692	0.984583		w/o Dox	1.5273	1.00617		Pseudo clusters	1.09752	1.04044		w/o Dox Pseudo clusters	0.882246	0.970609
Dox	1.2838	1.29388		w/o Dox	1.75051	1.00133		Pseudo clusters	1.0008	0.994491		w/o Dox Pseudo clusters	0.809456	0.257773
Dox	1.54525	1.01294		w/o Dox	1.73477	1.00345		Pseudo clusters	1.11116	1.03665		w/o Dox Pseudo clusters	0.911899	1.08532
Dox	1.60742	1.07351		w/o Dox	1.73577	0.981259		Pseudo clusters	1.11044	1.02163		w/o Dox Pseudo clusters	0.803601	0.699892
Dox	1.31419	1.06642		w/o Dox	1.73841	1.01146		Pseudo clusters	1.64832	1.05062		w/o Dox Pseudo clusters	1.0607	1.0206
Dox	1.68024	1.04902		w/o Dox	1.735	1.01044		Pseudo clusters	1.0822	1.03217		w/o Dox Pseudo clusters	1.04351	0.983107
Dox	1.34228	0.97814		w/o Dox	1.72899	1.013		Pseudo clusters	1.11869	1.01318		w/o Dox Pseudo clusters	1.52577	1.12258
Dox	1.68366	0.950352		w/o Dox	1.75757	1.01188		Pseudo clusters	1.12799	1.01393		w/o Dox Pseudo clusters	1.47208	1.11816
Dox	1.25139	1.00907		w/o Dox	1.73983	1.00016		Pseudo clusters	1.07215	1.08357		w/o Dox Pseudo clusters	1.05495	1.00004
Dox	1.31313	0.991671		w/o Dox	1.71838	1.01228		Pseudo clusters	1.0538	1.05667		w/o Dox Pseudo clusters	0.124478	0.775586
Dox	1.64764	1.02389		w/o Dox	1.6894	0.980814		Pseudo clusters	1.16033	1.03128		w/o Dox Pseudo clusters	1.09847	1.11699
Dox	1.44424	0.983939		w/o Dox	1.38161	1.01518		Pseudo clusters	1.03671	0.998597		w/o Dox Pseudo clusters	0.914935	1.12729
Dox	1.24142	0.991671		w/o Dox	1.73493	1.02296		Pseudo clusters	1.11603	1.0068		w/o Dox Pseudo clusters	1.07532	1.02416
Dox	1.44448	1.12004		w/o Dox	1.36635	1.03592		Pseudo clusters	1.0876	1.0131		w/o Dox Pseudo clusters	1.07363	1.06471
Dox	1.71662	0.998075		w/o Dox	1.28786	1.04369		Pseudo clusters	1.06659	1.05968		w/o Dox Pseudo clusters	0.198033	0.291691
Dox	1.71103	1.02553		w/o Dox	1.32015	1.02296		Pseudo clusters	1.0963	1.08419		w/o Dox Pseudo clusters	1.05092	1.017
Dox	1.54994	1.01659		w/o Dox	1.41226	1.04456		Pseudo clusters	1.1705	1.02305		w/o Dox Pseudo clusters	0.294685	0.348428
Dox	1.26444	1.03255		w/o Dox	1.51987	0.965933		Pseudo clusters	1.02543	1.00777		w/o Dox Pseudo clusters	1.03837	0.961455
Dox	1.50077	1.03673		w/o Dox	1.6238	1.00654		Pseudo clusters	1.00151	0.994423		w/o Dox Pseudo clusters	0.820811	1.02306
Dox	1.23047	1.03882		w/o Dox	1.72055	0.955462		Pseudo clusters	1.04615	0.989086		w/o Dox Pseudo clusters	1.16178	1.07447
Dox	1.28062	1.02141		w/o Dox	1.48591	1.01658		Pseudo clusters	1.08431	1.03883		w/o Dox Pseudo clusters	0.983596	1.0728
Dox	1.22664	1.01698		w/o Dox	1.34301	1.05098		Pseudo clusters	1.00269	0.988759		w/o Dox Pseudo clusters	0.848389	1.02758
Dox	1.23993	1.04211		w/o Dox	1.66454	1.06904		Pseudo clusters	1.09043	1.00673		w/o Dox Pseudo clusters	0.968027	0.972355
Dox	1.56842	1.06058		w/o Dox	1.38975	1.02002		Pseudo clusters	1.44745	1.04148		w/o Dox Pseudo clusters	0.984818	0.982828
Dox	1.27401	1.0628		w/o Dox	1.34613	1.04238		Pseudo clusters	1.0583	1.02204		w/o Dox Pseudo clusters	1.08377	1.0026
Dox	1.71151	0.998957		w/o Dox	1.22717	0.998518		Pseudo clusters	1.07589	1.03647		w/o Dox Pseudo clusters	1.13661	1.03499
Dox	1.36356	0.988183		w/o Dox	1.31276	1.02862		Pseudo clusters	1.12849	1.0265		w/o Dox Pseudo clusters	1.0756	0.963627
Dox	1.4822	1.02128		w/o Dox	1.56851	0.964976		Pseudo clusters	1.11941	1.05731		w/o Dox Pseudo clusters	1.0156	1.01029
Dox	1.65292	1.01512		w/o Dox	1.3118	0.992498		Pseudo clusters	1.17041	1.02865		w/o Dox Pseudo clusters	1.06935	1.02565
Dox	1.47258	1.01127		w/o Dox	1.37612	0.973577		Pseudo clusters	1.1453	1.04124		w/o Dox Pseudo clusters	0.447542	0.545625
Dox	1.67211	1.01743		w/o Dox	1.28936	1.00971		Pseudo clusters	1.03052	1.01766		w/o Dox Pseudo clusters	0.4112	0.0636621
Dox	1.78355	1.05206		w/o Dox	1.25442	1.01318		Pseudo clusters	1.10952	1.05315		w/o Dox Pseudo clusters	1.04775	1.00247
Dox	1.54873	1.02897		w/o Dox	1.35366	1.034		Pseudo clusters	1.11836	1.03003		w/o Dox Pseudo clusters	0.843284	1.06279
Dox	1.71328	1.01709		w/o Dox	1.48885	1.00537		Pseudo clusters	1.05676	0.956771		w/o Dox Pseudo clusters	1.16954	1.0172
Dox	1.68755	0.995687		w/o Dox	1.66531	1.02793		Pseudo clusters	1.11824	1.02405		w/o Dox Pseudo clusters	1.05502	1.00191
Dox	1.7542	1.03224		w/o Dox	1.26482	1.04614		Pseudo clusters	1.13482	1.06068		w/o Dox Pseudo clusters	0.949635	1.03305
Dox	1.33474	1.03205		w/o Dox	1.64629	1.03573		Pseudo clusters	1.07334	1.02925		w/o Dox Pseudo clusters	1.0729	1.04545
Dox	1.73026	1.02318		w/o Dox	1.73684	1.01394		Pseudo clusters	1.07408	1.04536		w/o Dox Pseudo clusters	1.05823	1.02219
Dox	1.69661	1.02032		w/o Dox	1.27458	0.990626		Pseudo clusters	1.00866	1.0183		w/o Dox Pseudo clusters	0.939356	1.00149
Dox	1.43447	1.02128		w/o Dox	1.28255	1.01665		Pseudo clusters	1.1096	1.04518		w/o Dox Pseudo clusters	0.886557	0.926894
Dox	1.70044	1.0208		w/o Dox	1.27257	0.994963		Pseudo clusters	1.01534	1.05377		w/o Dox Pseudo clusters	0.71368	0.502304
Dox	1.57524	0.975869		w/o Dox	1.66107	1.00971		Pseudo clusters	1.10829	1.03964		w/o Dox Pseudo clusters	0.883028	1.01822
Dox	1.44905	0.99434		w/o Dox	1.37822	1.00525		Pseudo clusters	1.25079	0.989763		w/o Dox Pseudo clusters	0.639443	0.919319
Dox	1.476	0.98085		w/o Dox	1.51356	1.08541		Pseudo clusters	1.00204	0.940719		w/o Dox Pseudo clusters	1.15897	1.05603
Dox	1.37072	0.951127		w/o Dox	1.4227	1.08971		Pseudo clusters	1.08468	1.02606		w/o Dox Pseudo clusters	1.1743	1.06283
Dox	1.29438	0.976797		w/o Dox	1.36902	1.09428		Pseudo clusters	1.0244	1.03705		w/o Dox Pseudo clusters	0.422238	0.636763
Dox	1.27859	1.06394		w/o Dox	1.20512	1.04345		Pseudo clusters	1.02857	0.97777		w/o Dox Pseudo clusters	0.974471	1.00075
Dox	1.37072	1.02679		w/o Dox	1.25338	0.978339		Pseudo clusters	1.16655	1.02332		w/o Dox Pseudo clusters	0.3831	0.873396
Dox	1.37335	1.05245		w/o Dox	1.32948	1.0256		Pseudo clusters	1.10453	1.05763		w/o Dox Pseudo clusters	1.1477	1.02951
Dox	1.70091	1.00323		w/o Dox	1.32793	1.01184		Pseudo clusters	1.00079	0.970219		w/o Dox Pseudo clusters	1.04191	1.02897
Dox	1.67628	1.03595		w/o Dox	1.382	1.05008		Pseudo clusters	1.04346	1.00516		w/o Dox Pseudo clusters	0.888589	0.828663
Dox	1.41142	0.980904		w/o Dox	1.23764	1.00685		Pseudo clusters	1.09078	1.04011		w/o Dox Pseudo clusters	1.04597	1.01049
Dox	1.36232	1.02017		w/o Dox	1.45324	1.02797		Pseudo clusters	1.14188	1.09035		w/o Dox Pseudo clusters	1.17984	1.02272
Dox	1.74147	1.00699		w/o Dox	1.30789	1.02147		Pseudo clusters	1.21826	1.11302		w/o Dox Pseudo clusters	1.17115	1.01891
Dox	1.31351	1.04635		w/o Dox	1.23003	1.02592		Pseudo clusters	1.08501	1.01062		w/o Dox Pseudo clusters	1.06157	0.996625
Dox	1.27419	1.02171		w/o Dox	1.22292	1.0485		Pseudo clusters	1.01257	0.901035		w/o Dox Pseudo clusters	1.12107	1.01472
Dox	1.70196	1.03164		w/o Dox	1.2293	1.06543		Pseudo clusters	1.1907	1.08052		w/o Dox Pseudo clusters	0.972604	1.03891
Dox	1.6833	1.04096		w/o Dox	1.20837	1.0619		Pseudo clusters	1.14911	1.07051		w/o Dox Pseudo clusters	0.90998	1.06825
Dox	1.7376	1.0425		w/o Dox	1.2007	1.03721		Pseudo clusters	1.09417	1.03707		w/o Dox Pseudo clusters	1.19826	1.05891
Dox	1.56016	1.05944		w/o Dox	1.20031	1.03055		Pseudo clusters	1.04311	1.0554		w/o Dox Pseudo clusters	0.73764	1.10673
Dox	1.74922	1.05636		w/o Dox	1.20579	1.03749		Pseudo clusters	1.10867	1.05075		w/o Dox Pseudo clusters	0.901256	1.01316
Dox	1.60545	1.05097		w/o Dox	1.72266	1.09412		Pseudo clusters	1.21185	1.07843		w/o Dox Pseudo clusters	1.1092	1.01571
Dox	1.75109	0.984753		w/o Dox	1.72952	1.10935		Pseudo clusters	1.06161	0.990488		w/o Dox Pseudo clusters	1.15939	1.04115
Dox	1.78043	1.03692		w/o Dox	1.54784	1.09779		Pseudo clusters	1.05142	1.01693		w/o Dox Pseudo clusters	1.01314	1.00581
Dox	1.76596	1.06021		w/o Dox	1.68448	1.10462		Pseudo clusters	1.18725	1.02124		w/o Dox Pseudo clusters	1.06329	1.02984
Dox	1.78925	1.04418		w/o Dox	1.7385	1.1225		Pseudo clusters	1.04931	1.0075		w/o Dox Pseudo clusters	1.09733	1.02165
Dox	1.74377	1.0475		w/o Dox	1.77556	1.06699		Pseudo clusters	1.20966	1.05879		w/o Dox Pseudo clusters	1.05802	1.01116
Dox	1.43487	1.03018		w/o Dox	1.76368	1.08111		Pseudo clusters	1.16194	0.993819		w/o Dox Pseudo clusters	1.17256	1.05465
Dox	1.62642	0.9697		w/o Dox	1.41998	1.06578		Pseudo clusters	1.01677	0.965732		w/o Dox Pseudo clusters	1.12125	1.04787
Dox	1.74516	1.00914		w/o Dox	1.24616	1.02174		Pseudo clusters	1.00987	1.02069		w/o Dox Pseudo clusters	1.15792	1.01925
Dox	1.54661	1.03964		w/o Dox	1.26238	1.07495		Pseudo clusters	1.22005	1.07882		w/o Dox Pseudo clusters	0.795949	0.774137
Dox	1.49202	1.08207		w/o Dox	1.29789	1.01569		Pseudo clusters	1.01935	1.06636		w/o Dox Pseudo clusters	1.09763	1.05201
Dox	1.77055	1.05953		w/o Dox	1.37418	0.96466		Pseudo clusters	1.11698	1.05488		w/o Dox Pseudo clusters	0.668286	0.838321
Dox	1.32178	0.895833		w/o Dox	1.69301	1.02886		Pseudo clusters	1.0862	1.06427		w/o Dox Pseudo clusters	1.0712	1.01058
Dox	1.64199	1.01371		w/o Dox	1.59705	1.08485		Pseudo clusters	1.11473	1.01188		w/o Dox Pseudo clusters	1.25918	1.05219
Dox	1.50828	1.01606		w/o Dox	1.61877	1.05829		Pseudo clusters	1.09053	1.02069		w/o Dox Pseudo clusters	0.98441	0.978575
Dox	1.71025	1.0528		w/o Dox	1.67241	1.03786		Pseudo clusters	1.08313	0.986872		w/o Dox Pseudo clusters	1.03833	0.957333
Dox	1.65685	1.03964		w/o Dox	1.3158	1.01266		Pseudo clusters	1.15353	1.02355		w/o Dox Pseudo clusters	1.08309	1.01204
Dox	1.4544	0.965771		w/o Dox	1.41351	1.04331		Pseudo clusters	1.15801	1.0195		w/o Dox Pseudo clusters	1.16192	1.08013
Dox	1.79726	1.04505		w/o Dox	1.65314	1.05114		Pseudo clusters	1.01822	1.01783		w/o Dox Pseudo clusters	0.7994	0.499249
Dox	1.67541	1.00051		w/o Dox	1.20701	0.987463		Pseudo clusters	1.05909	1.06216		w/o Dox Pseudo clusters	1.04698	1.10141
Dox	1.5438	1.00388		w/o Dox	1.52193	1.07123		Pseudo clusters	1.10541	1.05001		w/o Dox Pseudo clusters	1.14818	1.11821
Dox	1.42608	1.00612		w/o Dox	1.32283	0.990868		Pseudo clusters	1.05826	1.02518		w/o Dox Pseudo clusters	0.611375	0.620306
Dox	1.63685	1.0473		w/o Dox	1.39478	1.08417		Pseudo clusters	1.10258	1.05239		w/o Dox Pseudo clusters	0.972308	1.06448
Dox	1.6812	1.03379		w/o Dox	1.46062	1.07736		Pseudo clusters	1.13057	1.06877		w/o Dox Pseudo clusters	0.112631	0.679066
Dox	1.72268	1.0043		w/o Dox	1.76871	1.07642		Pseudo clusters	1.09521	1.06269		w/o Dox Pseudo clusters	0.649402	0
Dox	1.21612	0.975431		w/o Dox	1.31333	1.05147		Pseudo clusters	1.12437	1.06348		w/o Dox Pseudo clusters	1.31208	1.07136
Dox	1.71863	0.984508		w/o Dox	1.3282	1.06353		Pseudo clusters	1.12457	1.05741		w/o Dox Pseudo clusters	1.41332	1.13472
Dox	1.77472	1.02634		w/o Dox	1.46201	1.04906		Pseudo clusters	1.40814	1.10605		w/o Dox Pseudo clusters	1.18243	1.12513
Dox	1.29187	1.01286		w/o Dox	1.2645	1.03298		Pseudo clusters	1.00775	1.11223		w/o Dox Pseudo clusters	0.101107	0.56471
Dox	1.7304	1.02662		w/o Dox	1.31014	1.04031		Pseudo clusters	1.16362	1.06311		w/o Dox Pseudo clusters	1.10641	1.07194
Dox	1.47162	1.13788		w/o Dox	1.26981	1.0433		Pseudo clusters	1.18544	1.06516		w/o Dox Pseudo clusters	0.689118	0.545977
Dox	1.64419	1.02746		w/o Dox	1.23059	1.04486		Pseudo clusters	1.37692	1.11865		w/o Dox Pseudo clusters	1.0967	0.800496
Dox	1.51826	1.02634		w/o Dox	1.2071	1.0865		Pseudo clusters	1.16904	1.04676		w/o Dox Pseudo clusters	1.16443	1.06598
Dox	1.30459	1.00687		w/o Dox	1.71618	0.997639		Pseudo clusters	1.0942	1.00251		w/o Dox Pseudo clusters	1.02367	1.02141
Dox	1.53523	1.0166		w/o Dox	1.20928	0.969282		Pseudo clusters	1.06512	1.01209		w/o Dox Pseudo clusters	0.981516	1.05216
Dox	1.66254	1.02451		w/o Dox	1.39081	0.952783		Pseudo clusters	1.15994	1.02806		w/o Dox Pseudo clusters	1.07552	1.03494
Dox	1.75478	1.06115		w/o Dox	1.41067	1.0559		Pseudo clusters	1.06703	1.04329		w/o Dox Pseudo clusters	0.761856	0.824081
Dox	1.66696	1.01136		w/o Dox	1.52111	1.03253		Pseudo clusters	1.04771	1.02034		w/o Dox Pseudo clusters	1.09904	1.0263
Dox	1.47925	1.00912		w/o Dox	1.39326	1.03871		Pseudo clusters	1.00631	1.01721		w/o Dox Pseudo clusters	0.997348	0.961974
Dox	1.45409	1.00912		w/o Dox	1.55462	1.06621		Pseudo clusters	1.02248	1.02608		w/o Dox Pseudo clusters	0.953002	0.957507
Dox	1.79744	1.03714		w/o Dox	1.64056	1.09315		Pseudo clusters	1.08127	1.01422		w/o Dox Pseudo clusters	0.920016	0.778514
Dox	1.719	1.02886		w/o Dox	1.27894	1.03253		Pseudo clusters	1.10598	1.00235		w/o Dox Pseudo clusters	1.14844	1.0234
Dox	1.75701	1.02649		w/o Dox	1.23027	0.985093		Pseudo clusters	1.04316	0.989189		w/o Dox Pseudo clusters	1.13519	1.04588
Dox	1.78827	1.00294		w/o Dox	1.34859	1.00503		Pseudo clusters	1.114	1.03123		w/o Dox Pseudo clusters	1.15265	1.05012
Dox	1.76394	1.0324		w/o Dox	1.43278	1.01397		Pseudo clusters	1.13165	1.08772		w/o Dox Pseudo clusters	1.02695	1.04615
Dox	1.53938	1.01094		w/o Dox	1.65547	1.03871		Pseudo clusters	1.06755	0.959661		w/o Dox Pseudo clusters	1.26538	1.04483
Dox	1.67795	1.02873		w/o Dox	1.43153	1.0119		Pseudo clusters	1.10403	0.991115		w/o Dox Pseudo clusters	1.08404	0.986898
Dox	1.46377	1.05144		w/o Dox	1.24619	1.0523		Pseudo clusters	1.1393	1.04363		w/o Dox Pseudo clusters	1.12557	1.0404
Dox	1.63995	0.978717		w/o Dox	1.48574	1.00554		Pseudo clusters	1.11637	1.02501		w/o Dox Pseudo clusters	0.839121	0.989639
Dox	1.69397	1.07169		w/o Dox	1.36782	1.02393		Pseudo clusters	1.1361	1.03927		w/o Dox Pseudo clusters	1.04003	1.0112
Dox	1.24736	1.0125		w/o Dox	1.28151	1.01584		Pseudo clusters	1.20811	1.06321		w/o Dox Pseudo clusters	0.825373	0.954977
Dox	1.76724	0.974617		w/o Dox	1.31221	1.06017		Pseudo clusters	1.0982	1.01582		w/o Dox Pseudo clusters	0.909308	0.889747
Dox	1.68427	1.05733		w/o Dox	1.26741	0.923325		Pseudo clusters	1.16546	1.05282		w/o Dox Pseudo clusters	1.06998	1.01202
Dox	1.40272	1.04521		w/o Dox	1.21509	0.989979		Pseudo clusters	1.10979	1.01847		w/o Dox Pseudo clusters	0.81735	0.514973
Dox	1.53261	1.07403		w/o Dox	1.36535	1.05071		Pseudo clusters	1.08412	0.991833		w/o Dox Pseudo clusters	0.966397	0.956174
Dox	1.72539	0.995365		w/o Dox	1.30592	1.05803		Pseudo clusters	1.00703	1.01701		w/o Dox Pseudo clusters	1.01606	1.03852
Dox	1.33631	1.02185		w/o Dox	1.32946	1.00827		Pseudo clusters	1.09099	1.01203		w/o Dox Pseudo clusters	0.882421	0.789187
Dox	1.38785	1.03509		w/o Dox	1.22877	1.00608		Pseudo clusters	1.19264	1.01602		w/o Dox Pseudo clusters	1.02706	1.00621
Dox	1.49711	0.994224		w/o Dox	1.25302	1.00173		Pseudo clusters	1.08456	1.02793		w/o Dox Pseudo clusters	1.13526	1.03652
Dox	1.6125	1.05965		w/o Dox	1.21352	1.01661		Pseudo clusters	1.0406	1.01175		w/o Dox Pseudo clusters	0.948995	0.998562
Dox	1.23123	1.01476		w/o Dox	1.3678	1.0584		Pseudo clusters	1.06165	0.999839		w/o Dox Pseudo clusters	1.06322	1.01715
Dox	1.61195	0.965971		w/o Dox	1.39855	1.04282		Pseudo clusters	1.0075	0.996176		w/o Dox Pseudo clusters	1.13537	1.02675
Dox	1.69571	1.0172		w/o Dox	1.55381	1.01377		Pseudo clusters	1.14056	1.01724		w/o Dox Pseudo clusters	1.05569	1.00073
Dox	1.72153	1.02695		w/o Dox	1.32203	0.986144		Pseudo clusters	1.09645	1.04808		w/o Dox Pseudo clusters	0.696254	1.03759
Dox	1.40918	1.02126		w/o Dox	1.68142	1.01192		Pseudo clusters	1.02604	0.967259		w/o Dox Pseudo clusters	1.16596	1.00383
Dox	1.41727	1.07168		w/o Dox	1.6486	1.05165		Pseudo clusters	1.13507	1.02554		w/o Dox Pseudo clusters	0.324096	0.766862
Dox	1.39667	1.05867		w/o Dox	1.53329	1.05845		Pseudo clusters	1.16154	1.03423		w/o Dox Pseudo clusters	0.478086	0.79848
Dox	1.67413	1.0693		w/o Dox	1.68559	1.0386		Pseudo clusters	1.11687	1.01754		w/o Dox Pseudo clusters	1.36812	1.09913
Dox	1.35367	0.951335		w/o Dox	1.70256	1.04422		Pseudo clusters	1.09927	1.03628		w/o Dox Pseudo clusters	0.337604	0.774623
Dox	1.66476	1.06924		w/o Dox	1.74972	1.01747		Pseudo clusters	1.08273	1.019		w/o Dox Pseudo clusters	1.2894	1.17099
Dox	1.67059	1.0359		w/o Dox	1.44052	1.07528		Pseudo clusters	1.14988	1.04342		w/o Dox Pseudo clusters	0.354838	0.756515
Dox	1.37418	1.01394		w/o Dox	1.28866	1.03191		Pseudo clusters	1.08606	1.03121		w/o Dox Pseudo clusters	0.861367	1.04604
Dox	1.71703	1.01476		w/o Dox	1.77392	1.04058		Pseudo clusters	1.06674	1.02958		w/o Dox Pseudo clusters	1.09562	1.02724
Dox	1.5282	0.930195		w/o Dox	1.68848	1.03963		Pseudo clusters	1.10831	1.02662		w/o Dox Pseudo clusters	1.10535	1.00498
Dox	1.35442	0.986704		w/o Dox	1.68686	1.04421		Pseudo clusters	1.05539	1.01559		w/o Dox Pseudo clusters	1.08469	1.02753
Dox	1.79719	1.01507		w/o Dox	1.72566	0.958754		Pseudo clusters	1.04999	1.02993		w/o Dox Pseudo clusters	1.00456	0.983876
Dox	1.79434	1.02993		w/o Dox	1.29318	1.03773		Pseudo clusters	1.08853	1.01118		w/o Dox Pseudo clusters	1.07463	1.00498
Dox	1.38159	1.0424		w/o Dox	1.34276	1.0522		Pseudo clusters	1.06292	1.00649		w/o Dox Pseudo clusters	1.20792	1.05031
Dox	1.78854	1.03512		w/o Dox	1.74051	1.08147		Pseudo clusters	1.06625	1.01586		w/o Dox Pseudo clusters	1.23305	1.05308
Dox	1.79112	0.978651		w/o Dox	1.70241	1.07118		Pseudo clusters	1.0282	1.0028		w/o Dox Pseudo clusters	0.829836	1.01128
Dox	1.76294	0.98544		w/o Dox	1.6868	1.08194		Pseudo clusters	1.09916	1.0311		w/o Dox Pseudo clusters	0.39148	0
Dox	1.67076	0.950431		w/o Dox	1.5046	1.056		Pseudo clusters	1.24594	1.02561		w/o Dox Pseudo clusters	1.26187	1.02726
Dox	1.7961	1.07559		w/o Dox	1.46554	1.02689		Pseudo clusters	1.01404	1.00459		w/o Dox Pseudo clusters	1.19008	1.04386
Dox	1.74709	1.06982		w/o Dox	1.50536	1.0503		Pseudo clusters	1.02756	1.04263		w/o Dox Pseudo clusters	1.00563	1.0092
Dox	1.51039	1.04592		w/o Dox	1.36995	1.03512		Pseudo clusters	1.01029	0.995718		w/o Dox Pseudo clusters	1.15177	1.02668
Dox	1.76808	1.0397		w/o Dox	1.75017	1.0346		Pseudo clusters	1.13881	1.04835		w/o Dox Pseudo clusters	1.00165	1.01402
Dox	1.26374	1.04209		w/o Dox	1.30386	1.01804		Pseudo clusters	1.09267	1.0329		w/o Dox Pseudo clusters	1.01914	0.977571
Dox	1.62391	1.0389		w/o Dox	1.75988	1.02021		Pseudo clusters	1.09133	1.02012		w/o Dox Pseudo clusters	1.14802	1.02637
Dox	1.69522	1.04143		w/o Dox	1.3674	0.992862		Pseudo clusters	1.036	1.07749		w/o Dox Pseudo clusters	0.855366	0.973655
Dox	1.53407	0.943937		w/o Dox	1.24759	0.960661		Pseudo clusters	1.10495	1.02263		w/o Dox Pseudo clusters	1.04761	1.03874
Dox	1.24305	1.04233		w/o Dox	1.36033	1.01663		Pseudo clusters	1.03776	1.00225		w/o Dox Pseudo clusters	0.57379	1.01567
Dox	1.24037	0.935447		w/o Dox	1.28466	1.03886		Pseudo clusters	1.06982	0.997865		w/o Dox Pseudo clusters	1.14801	1.0427
Dox	1.72388	0.964253		w/o Dox	1.26685	1.04193		Pseudo clusters	1.03175	1.02044		w/o Dox Pseudo clusters	1.23205	1.00873
Dox	1.21444	1.03248		w/o Dox	1.28376	1.04576		Pseudo clusters	1.27252	1.02143		w/o Dox Pseudo clusters	0.931402	1.05362
Dox	1.27844	1.01877		w/o Dox	1.32424	1.0496		Pseudo clusters	1.2812	1.0529		w/o Dox Pseudo clusters	1.07699	1.01195
Dox	1.44139	1.03041		w/o Dox	1.25417	1.03196		Pseudo clusters	1.08615	0.996052		w/o Dox Pseudo clusters	1.16827	1.04879
Dox	1.21221	1.10674		w/o Dox	1.50063	1.03196		Pseudo clusters	1.24162	1.05644		w/o Dox Pseudo clusters	1.13709	1.05005
Dox	1.68037	1.0645		w/o Dox	1.28929	1.05343		Pseudo clusters	1.16328	1.02881		w/o Dox Pseudo clusters	0.93014	1.03403
Dox	1.69608	1.07712		w/o Dox	1.33668	1.00973		Pseudo clusters	1.23918	1.02592		w/o Dox Pseudo clusters	0.928161	1.01877
Dox	1.63124	1.09677		w/o Dox	1.28654	1.00234		Pseudo clusters	1.09321	1.02876		w/o Dox Pseudo clusters	1.04998	0.980492
Dox	1.79278	1.06332		w/o Dox	1.45556	1.02859		Pseudo clusters	1.04514	1.03212		w/o Dox Pseudo clusters	1.02721	1.01877
Dox	1.44568	1.06184		w/o Dox	1.22669	1.00619		Pseudo clusters	1.00971	0.977874		w/o Dox Pseudo clusters	1.01754	1.0129
[truncated: 3,383 more rows]

## Sheet: Figure 3h
Rapamycin (nM)	0.1	1	10	100			Fraction of ON time for each site
Fraction of ON time for each site	0.74	0.44	0.82	0.56			TukeyHSD	Estimate	Std.Error	t value	Pr(>|t|)
Fraction of ON time for each site	0.3	0.64	0.94	0.46			1 - 0.1 == 0	0.08139	0.01618	5.031	3.35e-06
Fraction of ON time for each site	0.68	0.26	0.7	0.62			10 - 0.1 == 0	0.13844	0.01631	8.486	<1E-07
Fraction of ON time for each site	0.4	0.36	0.52	0.8			100 - 0.1 == 0	0.16448	0.01644	10.002	<1E-07
Fraction of ON time for each site	0.12	0.44	0.62	0.52			10 - 1 == 0	0.05705	0.01434	3.978	0.000437
Fraction of ON time for each site	0.18	0.32	0.18	0.28			100 - 1 == 0	0.08308	0.01449	5.735	<1E-07
Fraction of ON time for each site	0.04	0.14	0.5	0.68			100- 10 == 0	0.02604	0.01464	1.779	0.283
Fraction of ON time for each site	0.52	0.24	0.84	0.46
Fraction of ON time for each site	0.68	0.1	0.58	0.58
Fraction of ON time for each site	0.62	0.5	0.42	0.54
Fraction of ON time for each site	0.56	0.38	0.54	0.26
Fraction of ON time for each site	0.16	0.42	0.72	0.76
Fraction of ON time for each site	0.18	0.36	0.5	0.54
Fraction of ON time for each site	0.44	0.26	0.26	0.38
Fraction of ON time for each site	0.18	0.28	0.36	0.74
Fraction of ON time for each site	0.5	0.36	0.32	0.4
Fraction of ON time for each site	0.58	0.12	0.22	0.76
Fraction of ON time for each site	0.38	0.46	0.28	0.56
Fraction of ON time for each site	0.36	0.52	0.72	0.5
Fraction of ON time for each site	0.2	0.34	0.56	0.66
Fraction of ON time for each site	0.42	0.36	0.72	0.78
Fraction of ON time for each site	0.8	0.16	0.48	0.4
Fraction of ON time for each site	0.26	0.3	0.52	0.7
Fraction of ON time for each site	0.48	0.52	0.28	0.52
Fraction of ON time for each site	0.5	0.5	0.32	0.58
Fraction of ON time for each site	0.4	0.32	0.42	0.34
Fraction of ON time for each site	0.1	0.52	0.44	0.5
Fraction of ON time for each site	0.36	0.34	0.56	0.42
Fraction of ON time for each site	0.4	0.3	0.58	0.42
Fraction of ON time for each site	0.34	0.24	0.44	0.32
Fraction of ON time for each site	0.12	0.34	0.82	0.62
Fraction of ON time for each site	0.26	0.2	0.7	0.38
Fraction of ON time for each site	0.14	0.4	0.42	0.62
Fraction of ON time for each site	0.3	0.64	0.36	0.38
Fraction of ON time for each site	0.14	0.5	0.26	0.44
Fraction of ON time for each site	0.22	0.2	0.54	0.38
Fraction of ON time for each site	0.1	0.42	0.8	0.12
Fraction of ON time for each site	0.08	0.66	0.76	0.3
Fraction of ON time for each site	0.32	0.64	0.7	0.18
Fraction of ON time for each site	0.1	0.38	0.5	0.68
Fraction of ON time for each site	0.52	0.5	0.52	0.78
Fraction of ON time for each site	0.46	0.32	0.54	0.48
Fraction of ON time for each site	0.4	0.5	0.26	0.34
Fraction of ON time for each site	0.3	0.46	0.4	0.38
Fraction of ON time for each site	0.82	0.6	0.94	0.42
Fraction of ON time for each site	0.74	0.36	0.62	0.58
Fraction of ON time for each site	0.88	0.48	0.38	0.4
Fraction of ON time for each site	0.76	0.38	0.28	0.36
Fraction of ON time for each site	0.84	0.4	0.44	0.46
Fraction of ON time for each site	0.62	0.14	0.3	0.26
Fraction of ON time for each site	0.42	0.36	0.46	0.62
Fraction of ON time for each site	0.66	0.6	0.48	0.72
Fraction of ON time for each site	0.48	0.38	0.46	0.14
Fraction of ON time for each site	0.54	0.4	0.6	0.62
Fraction of ON time for each site	0.58	0.28	0.2	0.34
Fraction of ON time for each site	0.5	0.58	0.4	0.38
Fraction of ON time for each site	0.28	0.42	0.48	0.4
Fraction of ON time for each site	0.86	0.22	0.22	0.46
Fraction of ON time for each site	0.7	0.3	0.46	0.16
Fraction of ON time for each site	0.58	0.9	0.36	0.46
Fraction of ON time for each site	0.08	0.3	0.08	0.7
Fraction of ON time for each site	0.36	0.62	0.38	0.8
Fraction of ON time for each site	0.14	0.4	0.3	0.36
Fraction of ON time for each site	0.28	0.38	0.14	0.68
Fraction of ON time for each site	0.56	0.44	0.5	0.9
Fraction of ON time for each site	0.56	0.66	0.52	0.74
Fraction of ON time for each site	0.32	0.38	0.6	0.28
Fraction of ON time for each site	0.54	0.26	0.52	0.14
Fraction of ON time for each site	0.34	0.8	0.56	0.42
Fraction of ON time for each site	0.1	0.74	0.3	0.46
Fraction of ON time for each site	0.14	0.62	0.34	0.64
Fraction of ON time for each site	0.42	0.42	0.38	0.52
Fraction of ON time for each site	0.12	0.58	0.5	0.24
Fraction of ON time for each site	0.1	0.6	0.62	0.32
Fraction of ON time for each site	0.82	0.5	0.58	0.6
Fraction of ON time for each site	0.8	0.14	0.64	0.38
Fraction of ON time for each site	0.42	0.16	0.74	0.18
Fraction of ON time for each site	0.7	0.62	0.6	0.18
Fraction of ON time for each site	0.6	0.86	0.36	0.56
Fraction of ON time for each site	0.44	0.36	0.58	0.5
Fraction of ON time for each site	0.68	0.56	0.82	0.28
Fraction of ON time for each site	0.66	0.52	0.72	0.38
Fraction of ON time for each site	0.18	0.3	0.56	0.7
Fraction of ON time for each site	0.12	0.66	0.74	0.14
Fraction of ON time for each site	0.72	0.38	0.76	0.42
Fraction of ON time for each site	0.38	0.34	0.64	0.62
Fraction of ON time for each site	0.5	0.46	0.38	0.3
Fraction of ON time for each site	0.5	0.7	0.14	0.7
Fraction of ON time for each site	0.76	0.6	0.26	0.84
Fraction of ON time for each site	0.32	0.1	0.82	0.58
Fraction of ON time for each site	0.5	0.4	0.72	0.88
Fraction of ON time for each site	0.78	0.08	0.74	0.7
Fraction of ON time for each site	0.48	0.16	0.72	0.48
Fraction of ON time for each site	0.4	0.18	0.26	0.28
Fraction of ON time for each site	0.56	0.48	0.34	0.58
Fraction of ON time for each site	0.08	0.58	0.38	0.54
Fraction of ON time for each site	0.36	0.4	0.34	0.72
Fraction of ON time for each site	0.24	0.46	0.48	0.58
Fraction of ON time for each site	0.42	0.52	0.36	0.4
Fraction of ON time for each site	0.58	0.48	0.88	0.66
Fraction of ON time for each site	0.24	0.52	0.74	0.4
Fraction of ON time for each site	0.22	0.4	0.54	0.6
Fraction of ON time for each site	0.16	0.32	0.48	0.24
Fraction of ON time for each site	0.38	0.48	0.48	0.26
Fraction of ON time for each site	0.46	0.44	0.42	0.5
Fraction of ON time for each site	0.26	0.2	0.36	0.52
Fraction of ON time for each site	0.54	0.34	0.18	0.78
Fraction of ON time for each site	0.1	0.48	0.46	0.5
Fraction of ON time for each site	0.06	0.2	0.86	0.64
Fraction of ON time for each site	0.06	0.32	0.64	0.52
Fraction of ON time for each site	0.52	0.2	0.44	0.2
Fraction of ON time for each site	0.58	0.3	0.62	0.66
Fraction of ON time for each site	0.46	0.34	0.3	0.8
Fraction of ON time for each site	0.3	0.2	0.66	0.64
Fraction of ON time for each site	0.24	0.52	0.54	0.44
Fraction of ON time for each site	0.06	0.58	0.3	0.54
Fraction of ON time for each site	0.54	0.54	0.48	0.66
Fraction of ON time for each site	0.32	0.74	0.3	0.38
Fraction of ON time for each site	0.28	0.36	0.14	0.62
Fraction of ON time for each site	0.2	0.68	0.22	0.34
Fraction of ON time for each site	0.18	0.56	0.24	0.4
Fraction of ON time for each site	0.2	0.42	0.32	0.58
Fraction of ON time for each site	0.3	0.32	0.14	0.62
Fraction of ON time for each site	0.58	0.3	0.2	0.48
Fraction of ON time for each site	0.36	0.58	0.76	0.82
Fraction of ON time for each site	0.18	0.52	0.44	0.76
Fraction of ON time for each site	0.5	0.4	0.92	0.4
Fraction of ON time for each site	0.18	0.14	0.72	0.56
Fraction of ON time for each site	0.6	0.02	0.8	0.48
Fraction of ON time for each site	0.56	0.26	0.68	0.14
Fraction of ON time for each site	0.52	0.48	0.52	0.48
Fraction of ON time for each site	0.5	0.42	0.54	0.42
Fraction of ON time for each site	0.12	0.5	0.58	0.1
Fraction of ON time for each site	0.42	0.24	0.64	0.48
Fraction of ON time for each site	0.2	0.22	0.72	0.9
Fraction of ON time for each site	0.38	0.3	0.86	0.38
Fraction of ON time for each site	0.62	0.56	0.52	0.8
Fraction of ON time for each site	0.08	0.16	0.38	0.56
Fraction of ON time for each site	0.54	0.84	0.52	0.66
Fraction of ON time for each site	0.22	0.42	0.12	0.3
Fraction of ON time for each site	0.18	0.46	0.52	0.62
Fraction of ON time for each site	0.14	0.44	0.74	0.4
Fraction of ON time for each site	0.26	0.5	0.24	0.42
Fraction of ON time for each site	0.5	0.34	0.72	0.84
Fraction of ON time for each site	0.44	0.44	0.3	0.76
Fraction of ON time for each site	0.34	0.4	0.32	0.6
Fraction of ON time for each site	0.34	0.22	0.62	0.9
Fraction of ON time for each site	0.18	0.32	0.36	0.74
Fraction of ON time for each site	0.34	0.44	0.24	0.78
Fraction of ON time for each site	0.46	0.58	0.34	0.24
Fraction of ON time for each site	0.34	0.34	0.3	0.5
Fraction of ON time for each site	0.06	0.38	0.42	0.7
Fraction of ON time for each site	0.22	0.34	0.7	0.68
Fraction of ON time for each site	0.24	0.42	0.64	0.22
Fraction of ON time for each site	0.42	0.16	0.56	0.54
Fraction of ON time for each site	0.06	0.3	0.56	0.54
Fraction of ON time for each site	0.32	0.4	0.7	0.6
Fraction of ON time for each site	0.14	0.96	0.54	0.14
Fraction of ON time for each site	0.26	0.54	0.34	0.5
Fraction of ON time for each site	0.42	0.54	0.3	0.52
Fraction of ON time for each site	0.3	0.44	0.18	0.56
Fraction of ON time for each site	0.56	0.6	0.76	0.28
Fraction of ON time for each site	0.18	0.56	0.68	0.74
Fraction of ON time for each site	0.56	0.46	0.46	0.54
Fraction of ON time for each site	0.36	0.66	0.7	0.52
Fraction of ON time for each site	0.44	0.48	0.68	0.74
Fraction of ON time for each site	0.26	0.26	0.54	0.44
Fraction of ON time for each site	0.2	0.7	0.68	0.46
Fraction of ON time for each site	0.4	0.66	0.32	0.2
Fraction of ON time for each site	0.68	0.42	0.44	0.58
Fraction of ON time for each site	0.06	0.48	0.5	0.38
Fraction of ON time for each site	0.62	0.18	0.62	0.2
Fraction of ON time for each site	0.42	0.52	0.26	0.5
Fraction of ON time for each site	0.38	0.14	0.38	0.54
Fraction of ON time for each site	0.22	0.36	0.64	0.84
Fraction of ON time for each site	0.22	0.32	0.34	0.66
Fraction of ON time for each site	0.42	0.36	0.22	0.22
Fraction of ON time for each site	0.18	0.34	0.24	0.34
Fraction of ON time for each site	0.56	0.24	0.8	0.58
Fraction of ON time for each site	0.44	0.18	0.7	0.58
Fraction of ON time for each site	0.64	0.14	0.76	0.42
Fraction of ON time for each site	0.36	0.38	0.42	0.42
Fraction of ON time for each site	0.28	0.32	0.54	0.3
Fraction of ON time for each site	0.3	0.2	0.56	0.46
Fraction of ON time for each site	0.48	0.7	0.4	0.26
Fraction of ON time for each site	0.38	0.36	0.44	0.4
Fraction of ON time for each site	0.54	0.14	0.82	0.14
Fraction of ON time for each site	0.28	0.06	0.7	0.38
Fraction of ON time for each site	0.24	0.56	0.62	0.72
Fraction of ON time for each site	0.2	0.6	0.86	0.78
Fraction of ON time for each site	0.22	0.58	0.66	0.76
Fraction of ON time for each site	0.08	0.64	0.64	0.34
Fraction of ON time for each site	0.42	0.84	0.54	0.44
Fraction of ON time for each site	0.28	0.6	0.6	0.66
Fraction of ON time for each site	0.4	0.68	0.74	0.48
Fraction of ON time for each site	0.7	0.42	0.82	0.44
Fraction of ON time for each site	0.4	0.4	0.8	0.4
Fraction of ON time for each site	0.52	0.46	0.54	0.54
Fraction of ON time for each site	0.46	0.68	0.66	0.62
Fraction of ON time for each site	0.34	0.68	0.56	0.9
Fraction of ON time for each site	0.32	0.44	0.62	0.5
Fraction of ON time for each site	0.3	0.5	0.76	0.7
Fraction of ON time for each site	0.62	0.38	0.42	0.68
Fraction of ON time for each site	0.66	0.1	0.9	0.5
Fraction of ON time for each site	0.68	0.74	0.72	0.66
Fraction of ON time for each site	0.18	0.54	0.6	0.72
Fraction of ON time for each site	0.58	0.36	0.66	0.34
Fraction of ON time for each site	0.14	0.66	0.74	0.76
Fraction of ON time for each site	0.36	0.3	0.4	0.8
Fraction of ON time for each site	0.64	0.28	0.68	0.82
Fraction of ON time for each site	0.22	0.56	0.4	0.5
Fraction of ON time for each site	0.78	0.38	0.48	0.2
Fraction of ON time for each site	0.42	0.1	0.46	0.8
Fraction of ON time for each site	0.38	0.62	0.5	0.68
Fraction of ON time for each site	0.48	0.62	0.78	0.58
Fraction of ON time for each site	0.12	0.42	0.62	0.54
Fraction of ON time for each site	0.46	0.48	0.96	0.44
Fraction of ON time for each site	0.76	0.36	0.3	0.56
Fraction of ON time for each site	0.42	0.5	0.8	0.62
Fraction of ON time for each site	0.34	0.14	0.5	0.62
Fraction of ON time for each site	0.48	0.12	0.6	0.42
Fraction of ON time for each site	0.36	0.4	0.68	0.38
Fraction of ON time for each site	0.14	0.4	0.24	0.6
Fraction of ON time for each site	0.16	0.32	0.14	0.42
Fraction of ON time for each site	0.32	0.12	0.96	0.42
Fraction of ON time for each site	0.14	0.2	0.54	0.4
Fraction of ON time for each site	0.34	0.68	0.88	0.28
Fraction of ON time for each site	0.16	0.8	0.64	0.92
Fraction of ON time for each site	0.06	0.66	0.6	0.72
Fraction of ON time for each site	0.98	0.58	0.48	0.58
Fraction of ON time for each site	0.4	0.34	0.14	0.8
Fraction of ON time for each site	0.32	0.66	0.56	0.58
Fraction of ON time for each site	0.14	0.44	0.7	0.54
Fraction of ON time for each site	0.3	0.4	0.4	0.54
Fraction of ON time for each site	0.38	0.72	0.26	0.86
Fraction of ON time for each site	0.34	0.78	0.9	0.64
Fraction of ON time for each site		0.62	0.62	0.32
Fraction of ON time for each site		0.38	0.66	0.18
Fraction of ON time for each site		0.28	0.7	0.84
Fraction of ON time for each site		0.44	0.7	0.58
Fraction of ON time for each site		0.3	0.86	0.74
Fraction of ON time for each site		0.4	0.58	0.62
Fraction of ON time for each site		0.4	0.58	0.84
Fraction of ON time for each site		0.76	0.3	0.88
Fraction of ON time for each site		0.4	0.9	0.84
Fraction of ON time for each site		0.66	0.82	0.26
Fraction of ON time for each site		0.26	0.42	0.44
Fraction of ON time for each site		0.42	0.58	0.7
Fraction of ON time for each site		0.18	0.68	0.44
Fraction of ON time for each site		0.12	0.74	0.72
Fraction of ON time for each site		0.38	0.7	0.74
Fraction of ON time for each site		0.66	0.68	0.52
Fraction of ON time for each site		0.4	0.58	0.56
Fraction of ON time for each site		0.76	0.44	0.9
Fraction of ON time for each site		0.18	0.66	0.68
Fraction of ON time for each site		0.2	0.22	0.62
Fraction of ON time for each site		0.3	0.86	0.66
Fraction of ON time for each site		0.04	0.54	0.7
Fraction of ON time for each site		0.6	0.76	0.56
Fraction of ON time for each site		0.68	0.58	0.88
Fraction of ON time for each site		0.14	0.26	0.78
Fraction of ON time for each site		0.62	0.5	0.84
Fraction of ON time for each site		0.66	0.42	0.5
Fraction of ON time for each site		0.56	0.6	0.86
Fraction of ON time for each site		0.64	0.56	0.28
Fraction of ON time for each site		0.54	0.22	0.66
Fraction of ON time for each site		0.92	0.46	0.2
Fraction of ON time for each site		0.84	0.3	0.7
Fraction of ON time for each site		0.56	0.2	0.62
Fraction of ON time for each site		0.58	0.3	0.4
Fraction of ON time for each site		0.78	0.68	0.94
Fraction of ON time for each site		0.48	0.74	0.68
Fraction of ON time for each site		0.74	0.74	0.8
Fraction of ON time for each site		0.56	0.78	0.62
Fraction of ON time for each site		0.56	0.5	0.78
Fraction of ON time for each site		0.24	0.6	0.86
Fraction of ON time for each site		0.84	0.64	0.5
Fraction of ON time for each site		0.76	0.46	0.64
Fraction of ON time for each site		0.52	0.52	0.88
Fraction of ON time for each site		0.42	0.38	0.5
Fraction of ON time for each site		0.68	0.78	0.68
Fraction of ON time for each site		0.42	0.6	0.68
Fraction of ON time for each site		0.2	0.6	0.54
Fraction of ON time for each site		0.36	0.26	0.58
Fraction of ON time for each site		0.72	0.62	0.66
Fraction of ON time for each site		0.42	0.72	0.4
Fraction of ON time for each site		0.72	0.72	0.54
Fraction of ON time for each site		0.54	0.48	0.54
Fraction of ON time for each site		0.64	0.46	0.62
Fraction of ON time for each site		0.5	0.44	0.62
Fraction of ON time for each site		0.36	0.62	0.68
Fraction of ON time for each site		0.42	0.54	0.88
Fraction of ON time for each site		0.24	0.72	0.78
Fraction of ON time for each site		0.86	0.6	0.76
Fraction of ON time for each site		0.8	0.48	0.8
Fraction of ON time for each site		0.68	0.32	0.5
Fraction of ON time for each site		0.5	0.28	0.62
Fraction of ON time for each site		0.38	0.46	0.42
Fraction of ON time for each site		0.34	0.32	0.76
Fraction of ON time for each site		0.44	0.68	0.4
Fraction of ON time for each site		0.52	0.42	0.84
Fraction of ON time for each site		0.18	0.8	0.64
Fraction of ON time for each site		0.56	0.68	0.72
Fraction of ON time for each site		0.7	0.58	0.64
Fraction of ON time for each site		0.54	0.54	0.46
Fraction of ON time for each site		0.84	0.42	0.38
Fraction of ON time for each site		0.56	0.5	0.56
Fraction of ON time for each site		0.86	0.58	0.4
Fraction of ON time for each site		0.46	0.8	0.7
Fraction of ON time for each site		0.34	0.52	0.38
Fraction of ON time for each site		0.26	0.48	0.74
Fraction of ON time for each site		0.78	0.2	0.66
Fraction of ON time for each site		0.52	0.44	0.44
Fraction of ON time for each site		0.38	0.56	0.38
Fraction of ON time for each site		0.3	0.5	0.52
Fraction of ON time for each site		0.32	0.56	0.42
Fraction of ON time for each site		0.44	0.28	0.32
Fraction of ON time for each site		0.34	0.72	0.48
Fraction of ON time for each site		0.44	0.58	0.52
Fraction of ON time for each site		0.3	0.64	0.86
Fraction of ON time for each site		0.54	0.66	0.9
Fraction of ON time for each site		0.76	0.3	0.64
Fraction of ON time for each site		0.42	0.48	0.64
Fraction of ON time for each site		0.48	0.22	0.76
Fraction of ON time for each site		0.32	0.46	0.9
Fraction of ON time for each site		0.24	0.2	0.46
Fraction of ON time for each site		0.6	0.38	0.54
Fraction of ON time for each site		0.72	0.74	0.3
Fraction of ON time for each site		0.72	0.48	0.86
Fraction of ON time for each site		0.9	0.24	0.84
Fraction of ON time for each site		0.9	0.2	0.56
Fraction of ON time for each site		0.6	0.36	0.6
Fraction of ON time for each site		0.22	0.26	0.6
Fraction of ON time for each site		0.34	0.28	0.62
Fraction of ON time for each site		0.66	0.9	0.28
Fraction of ON time for each site		0.56	0.46	0.5
Fraction of ON time for each site		0.86	0.56	0.5
Fraction of ON time for each site		0.32	0.64	0.42
Fraction of ON time for each site		0.44	0.46	0.7
Fraction of ON time for each site		0.42	0.5	0.42
Fraction of ON time for each site		0.5	0.42	0.6
Fraction of ON time for each site		0.72	0.22	0.7
Fraction of ON time for each site		0.36	0.16	0.62
Fraction of ON time for each site		0.94	0.62	0.76
Fraction of ON time for each site		0.84	0.6	0.68
Fraction of ON time for each site		0.74	0.44	0.56
Fraction of ON time for each site		0.56	0.84	0.56
Fraction of ON time for each site		0.56	0.44	0.28
Fraction of ON time for each site		0.44	0.52
Fraction of ON time for each site		0.36	0.46
Fraction of ON time for each site		0.62	0.12
Fraction of ON time for each site		0.94	0.68
Fraction of ON time for each site		0.9	0.3
Fraction of ON time for each site		0.76	0.5
Fraction of ON time for each site		0.24	0.6
Fraction of ON time for each site		0.44	0.44
Fraction of ON time for each site		0.28	0.64
Fraction of ON time for each site		0.4	0.56
Fraction of ON time for each site		0.38	0.46
Fraction of ON time for each site		0.86	0.2
Fraction of ON time for each site		0.58	0.38
Fraction of ON time for each site		0.52	0.48
Fraction of ON time for each site		0.72
Fraction of ON time for each site		0.8
Fraction of ON time for each site		0.66
Fraction of ON time for each site		0.64
Fraction of ON time for each site		0.26
Fraction of ON time for each site		0.58
Fraction of ON time for each site		0.56
Fraction of ON time for each site		0.78
Fraction of ON time for each site		0.84
Fraction of ON time for each site		0.86
Fraction of ON time for each site		0.5
Fraction of ON time for each site		0.54
Fraction of ON time for each site		0.72
Fraction of ON time for each site		0.72
Fraction of ON time for each site		0.46
Fraction of ON time for each site		0.42

## Sheet: Figure 3i
Rapamycin (nM)	0.1	1	10	100			Number of nascent sites per cell
Number of nascent sites per cell	7	9	10	11			TukeyHSD	Estimate	Std.Error	t value	Pr(>|t|)
Number of nascent sites per cell	6	6	8	9			1 - 0.1 == 0	1.6618	0.2766	6.007	<1E-07
Number of nascent sites per cell	8	8	9	10			10 - 0.1 == 0	2.4944	0.2856	8.734	<1E-07
Number of nascent sites per cell	6	10	8	9			100 - 0.1 == 0	2.8498	0.291	9.793	<1E-07
Number of nascent sites per cell	6	9	9	11			10 - 1 == 0	0.8326	0.2688	3.098	0.0123
Number of nascent sites per cell	5	9	10	9			100 - 1 == 0	1.188	0.2745	4.328	0.000133
Number of nascent sites per cell	6	8	9	10			100- 10 == 0	0.3554	0.2836	1.253	0.594
Number of nascent sites per cell	9	9	8	9
Number of nascent sites per cell	7	9	9	9
Number of nascent sites per cell	4	9	9	9
Number of nascent sites per cell	7	7	9	8
Number of nascent sites per cell	3	5	9	7
Number of nascent sites per cell	9	6	9	9
Number of nascent sites per cell	8	10	8	10
Number of nascent sites per cell	7	9	10	10
Number of nascent sites per cell	4	6	9	6
Number of nascent sites per cell	8	9	8	9
Number of nascent sites per cell	6	10	10	9
Number of nascent sites per cell	6	9	9	8
Number of nascent sites per cell	6	9	8	6
Number of nascent sites per cell	7	9	8	10
Number of nascent sites per cell	7	6	8	10
Number of nascent sites per cell	6	7	9	10
Number of nascent sites per cell	5	9	10	10
Number of nascent sites per cell	6	7	11	9
Number of nascent sites per cell	7	9	11	11
Number of nascent sites per cell	9	7	9	11
Number of nascent sites per cell	8	5	10	10
Number of nascent sites per cell	7	9	9	11
Number of nascent sites per cell	4	9	7	8
Number of nascent sites per cell	8	7	10	10
Number of nascent sites per cell	7	8	9	10
Number of nascent sites per cell	7	8	10	10
Number of nascent sites per cell	7	10	9	11
Number of nascent sites per cell	6	8	9	10
Number of nascent sites per cell	7	9	9	9
Number of nascent sites per cell		9	8	10
Number of nascent sites per cell		9	9
Number of nascent sites per cell		9	10
Number of nascent sites per cell		6	9
Number of nascent sites per cell		8
Number of nascent sites per cell		9
Number of nascent sites per cell		8
Number of nascent sites per cell		8
Number of nascent sites per cell		10
Number of nascent sites per cell		9

## Sheet: Figure 4b-c & S.Fig. 5d-f
Rapamycin (nM)	Hill_Coefficient_Rep1	Hill_Coefficient_Rep2	Hill_Coefficient_Rep3	Kd_Rep1	Kd_Rep2	Kd_Rep3	Cell line
0.05	1	1	1	552351	388743	376943	U2OS-7TetO
0.1	1.2	1.2	1.2	429135	394702	414292	U2OS-7TetO
0.3	1.4	1.35382	1.4	200000	200000	200000	U2OS-7TetO
0.5	1.73429	1.92855	1.69554	30000	51525.3	30000	U2OS-7TetO
0.7	2.34886	2.33821	2.14457	10000	10000	10000	U2OS-7TetO
1	2.56172	2.4	2.74599	7000	7682.11	7000	U2OS-7TetO
3	2.85	2.9	2.8	4000	4000	4000	U2OS-7TetO
5	3	2.95	2.9	1328.54	1338.05	1363.71	U2OS-7TetO
7	2.8	2.9	2.8	1141.55	1090.84	1116.93	U2OS-7TetO
10	2.7	2.8	2.65	1083.65	1028.94	1085.37	U2OS-7TetO
30	2.55	2.45	2.5	914.587	912.615	924.838	U2OS-7TetO
50	2.5	2.5	2.55	914.985	934.984	929.48	U2OS-7TetO
70	2.55	2.45	2.55	912.249	922.659	906.109	U2OS-7TetO
100	2.6	2.5	2.4	882.44	878.368	947.549	U2OS-7TetO
300	2.5	2.6	2.45	917.739	920.028	941.277	U2OS-7TetO
500	2.45	2.5	2.35	958.229	944.825	991.253	U2OS-7TetO

[truncated: 17 more sheets: Figure 4d & S.Fig. 6a-c, Figure 4e & S.Fig. 6f-h, Figure 5c-f, S.Fig. 2b-c, S.Fig. 2d, S.Fig. 3b, S.Fig. 3c, S.Fig. 3d-h, S.Fig. 4b, S.Fig. 5c,i-j, S.Fig. 6d, S.Fig. 6i,  S.Fig. 7a-c,  S.Fig. 7d,  S.Fig. 7f-g,  S.Fig. 7h,  S.Fig. 8c-d]
